# Supplementary material for: SARConnect: A Tool to Interrogate the Connectivity Between Proteins, Chemical Structures and Activity Data
Source: Mol Inform. 2012 Aug 7;31(8):555–68. doi: 10.1002/minf.201200030 (PMC3535785; doi:10.1002/minf.201200030)
Supplement: Supplementary file 2 [file minf0031-0555-SD2.xlsx]

## Sheet: Sheet1
EGSYM	HGNCSYM	UNIPROT_ID	EGID	HGNCID	UGENEID	GCID	NAME	PROTEIN_CLASS	TOP_FAMILY	LEVEL1	LEVEL2	LEVEL3	IBIS_SUB_TYPE	ALL_ECNUMBERS	EG_ECNUMBER	UNIPROT_ECNUMBER	BRENDA_ECNUMBER	MULTIPLE_CLASSES	MULTIPLE_TOP_FAMILIES	UNIPROT_FAMILY	FIRST_UNIPROT_ACC	MULTIPLE_UNIPROT	INTERPRO_IDS	GENEONTOLOGY_IDS	PDB_IDS	MULTIPLE_GCID	HAS_EGID_IN_IBIS	HAS_EGID_IN_GOSTAR	HAS_SYMBOL_AMBIGUITY	RUNDATE
CSF1R	CSF1R	CSF1R_HUMAN	1436	2433	Hsa.CSF1R	GC115217	colony stimulating factor 1 receptor	Enzyme	Kinase|Signal|Transmembrane|Binding	EC 2 (Transferases)	EC 2.7 (Transferring phosphorus-containing groups)	EC 2.7.10 (Protein-tyrosine kinases)	Transferase|Phosphotransferase|Tyrosine Kinase	2.7.10.1	2.7.10.1	2.7.10.1	2.7.10.1	No	Yes	Protein kinase superfamily, Tyr protein kinase family, CSF-1/PDGF receptor subfamily	P07333	No	IPR000719|IPR001245|IPR001824|IPR007110|IPR011009|IPR013151|IPR013783|IPR017441	0000166|0001934|0004872|0005011|0005524|0005886|0005887|0006954|0007165|0007169|0007275|0008283|0008284|0008360|0009986|0018108|0019221|0019955|0030097|0030224|0030225|0030316|0030335|0031529|0036006|0042517|0042803|0043235|0045087|0045124|0045217|0046488|0046777|0048015|0060603|0061098|0070374|0071345|0071902|0090197|2000147|2000249	2I0V|2I0Y|2I1M|2OGV|3BEA|3DPK|3LCD|3LCO|3KRJ|3KRL	No	Yes	Yes	No	2012-04-27 12:00:00
CSK	CSK	CSK_HUMAN	1445	2444	EC_2-7-10-2	GC011107	c-src tyrosine kinase	Enzyme	Kinase|Binding	EC 2 (Transferases)	EC 2.7 (Transferring phosphorus-containing groups)	EC 2.7.10 (Protein-tyrosine kinases)	Transferase|Phosphotransferase|Tyrosine Kinase	2.7.10.2	2.7.10.2	2.7.10.2	2.7.10.2	No	Yes	Protein kinase superfamily, Tyr protein kinase family, CSK subfamily	P41240	No	IPR000719|IPR000980|IPR001245|IPR001452|IPR008266|IPR011009|IPR017441	0000166|0004713|0004715|0004725|0005515|0005524|0005737|0005794|0005813|0005829|0005886|0005911|0006468|0007173|0007596|0008022|0008285|0019903|0030168|0031295|0035335|0043231|0050852|0070064	1CSK|1BYG|3D7T|3D7U|3EAC|3EAZ	No	Yes	Yes	No	2012-04-27 12:00:00
CSNK1A1	CSNK1A1	KC1A_HUMAN	1452	2451	Hsa.CSNK1A1	GC128153	casein kinase 1, alpha 1	Enzyme	Kinase|Signal|Binding	EC 2 (Transferases)	EC 2.7 (Transferring phosphorus-containing groups)	EC 2.7.11 (Protein-serine/threonine kinases)	Transferase|Phosphotransferase|Serine/Threonine Kinase	2.7.11.1	2.7.11.1	2.7.11.1	2.7.11.1	No	Yes	Protein kinase superfamily, CK1 Ser/Thr protein kinase family, Casein kinase I subfamily	P48729	No	IPR000719|IPR008271|IPR011009|IPR017441	0000166|0000777|0004672|0004674|0005515|0005524|0005634|0005694|0005737|0005813|0005829|0005847|0005856|0006468|0007049|0007067|0007165|0007166|0016055|0016607|0051301		No	Yes	Yes	No	2012-04-27 12:00:00
CSNK1D	CSNK1D	KC1D_HUMAN	1453	2452	Hsa.CSNK1D	GC014456	casein kinase 1, delta	Enzyme	Kinase|Signal|Binding	EC 2 (Transferases)	EC 2.7 (Transferring phosphorus-containing groups)	EC 2.7.11 (Protein-serine/threonine kinases)	Transferase|Phosphotransferase|Serine/Threonine Kinase	2.7.11.1|2.7.11.26	2.7.11.1|2.7.11.26	2.7.11.1|2.7.11.26	2.7.11.1	No	Yes	Protein kinase superfamily, CK1 Ser/Thr protein kinase family, Casein kinase I subfamily	P48730	No	IPR000719|IPR008271|IPR011009|IPR017441	0000086|0000166|0000278|0001934|0004672|0004674|0005515|0005524|0005634|0005737|0005794|0005813|0005819|0005829|0005856|0005876|0005886|0006281|0006468|0007165|0016055|0032436|0032922|0042752|0048471|0048511|0050321|0051225|0090263	3UYS|3UYT|3UZP	No	Yes	Yes	No	2012-04-27 12:00:00
CSNK1E	CSNK1E	KC1E_HUMAN	1454	2453	Hsa.CSNK1E	GC149229	casein kinase 1, epsilon	Enzyme	Kinase|Binding	EC 2 (Transferases)	EC 2.7 (Transferring phosphorus-containing groups)	EC 2.7.11 (Protein-serine/threonine kinases)	Transferase|Phosphotransferase|Serine/Threonine Kinase	2.7.11.1	2.7.11.1	2.7.11.1	2.7.11.1	No	Yes	Protein kinase superfamily, CK1 Ser/Thr protein kinase family, Casein kinase I subfamily	P49674	No	IPR000719|IPR008271|IPR011009	0000086|0000166|0000278|0004672|0004674|0005515|0005524|0005634|0005737|0005829|0006281|0006468|0007165|0030178|0032436|0034613|0090263		No	Yes	Yes	No	2012-04-27 12:00:00
CSNK1G2	CSNK1G2	KC1G2_HUMAN	1455	2455	Hsa.CSNK1G2	GC015132	casein kinase 1, gamma 2	Enzyme	Kinase|Signal|Binding	EC 2 (Transferases)	EC 2.7 (Transferring phosphorus-containing groups)	EC 2.7.11 (Protein-serine/threonine kinases)	Transferase|Phosphotransferase|Serine/Threonine Kinase	2.7.11.1	2.7.11.1	2.7.11.1	2.7.11.1	No	Yes	Protein kinase superfamily, CK1 Ser/Thr protein kinase family, Casein kinase I subfamily	P78368	No	IPR000719|IPR008271|IPR011009|IPR017441|IPR022247	0000166|0000287|0001948|0004674|0005524|0005625|0005737|0005829|0006468|0006665|0007165|0016055|0016772|0030148|0042277|0044281|0046777|0051219	2C47	No	Yes	Yes	No	2012-04-27 12:00:00
CHD3	CHD3	CHD3_HUMAN	1107	1918	Hsa.CHD3	GC012828	chromodomain helicase DNA binding protein 3	Enzyme	Binding	EC 3 (Hydrolases)	EC 3.6 (Acting on acid anhydrides)	EC 3.6.4 (Acting on ATP; involved in cellular and subcellular movement)		3.6.4.12	3.6.4.12	3.6.4.12		No	No	SNF2/RAD54 helicase family	Q12873	No	IPR000330|IPR000953|IPR001650|IPR002464|IPR009071|IPR009462|IPR009463|IPR011011|IPR012957|IPR012958|IPR013083|IPR016197|IPR019786|IPR019787	0000166|0003677|0004003|0004386|0005515|0005524|0005634|0005737|0005813|0005856|0006355|0006357|0007051|0008270|0016568|0016581|0016787|0016818|0046872|0051297		No	No	No	No	2012-04-27 12:00:00
CHD4	CHD4	CHD4_HUMAN	1108	1919	Hsa.CHD4	GC007479	chromodomain helicase DNA binding protein 4	Enzyme	Binding	EC 3 (Hydrolases)	EC 3.6 (Acting on acid anhydrides)	EC 3.6.4 (Acting on ATP; involved in cellular and subcellular movement)		3.6.4.12	3.6.4.12	3.6.4.12		No	No	SNF2/RAD54 helicase family	Q14839	No	IPR000330|IPR000953|IPR001650|IPR002464|IPR009057|IPR009071|IPR009462|IPR009463|IPR011011|IPR012957|IPR012958|IPR013083|IPR016197|IPR019786|IPR019787	0000166|0003677|0004003|0004386|0005515|0005524|0005634|0005737|0005813|0005856|0006357|0008134|0008270|0016568|0016581|0016787|0016818|0043234|0046872	1MM3|1MM2|2EE1|2L5U|2L75	No	No	No	No	2012-04-27 12:00:00
AKR1C4	AKR1C4	AK1C4_HUMAN	1109	387	EC_1-1-1-50	GC003229	aldo-keto reductase family 1, member C4 (chlordecone reductase; 3-alpha hydroxysteroid dehydrogenase, type I; dihydrodiol dehydrogenase 4)	Enzyme	Other	EC 1 (Oxidoreductases)	EC 1.1 (Acting on the CH-OH group of donors)	EC 1.1.1 (With NAD or NADP as acceptor)		1.1.1.225|1.1.1.50|1.1.1.-	1.1.1.225|1.1.1.50	1.1.1.-|1.1.1.50|1.1.1.225	1.1.1.225|1.1.1.50	No	No	Aldo/keto reductase family	P17516	No	IPR018170|IPR020471|IPR023210	0001758|0004033|0005737|0005829|0006699|0008202|0008206|0008209|0009055|0015125|0015721|0016491|0016655|0016999|0044281|0047023|0047042|0047743|0071395	2FVL	No	No	Yes	No	2012-04-27 12:00:00
CHEK1	CHEK1	CHK1_HUMAN	1111	1925	Hsa.CHEK1	GC005533	checkpoint kinase 1	Enzyme	Kinase|Binding	EC 2 (Transferases)	EC 2.7 (Transferring phosphorus-containing groups)	EC 2.7.11 (Protein-serine/threonine kinases)	Transferase|Phosphotransferase|Serine/Threonine Kinase	2.7.11.1	2.7.11.1	2.7.11.1	2.7.11.1	No	Yes	Protein kinase superfamily, CAMK Ser/Thr protein kinase family, NIM1 subfamily	O14757	No	IPR000719|IPR011009	0000075|0000077|0000086|0000166|0000781|0000785|0000794|0004674|0005515|0005524|0005634|0005654|0005657|0005737|0005813|0005829|0005856|0006260|0006281|0006974|0006975|0007049|0010569|0010767|0018107|0031572|0033261|0035402|0035407|0045839|0046602|0048096|0071260|0071310|0071313|0090399|2000615	1IA8|1NVS|1NVR|1NVQ|2BR1|2BRB|2BRG|2BRH|2BRM|2BRN|2BRO|2C3J|2C3K|2C3L|2CGU|2CGV|2CGW|2CGX|1ZYS|1ZLT|2AYP|2YWP|2HOG|2HXL|2HXQ|2HY0|2GDO|2GHG|2R0U|2E9N|2E9O|2E9P|2E9U|2E9V|2QHM|2QHN|3F9N|2WMQ|2WMR|2WMS|2WMT|2WMU|2WMV|2WMW|2WMX|3JVR|3JVS|2XEY|2XF0|2XEZ|2X8D|2X8E|2X8I|3OT3|3OT8|3PA3|3PA4|3PA5|3NLB|2YM3|2YM4|2YM5|2YM6|2YM7|2YM8|2YDJ|3U9N	No	Yes	Yes	No	2012-04-27 12:00:00
CHIT1	CHIT1	CHIT1_HUMAN	1118	1936	Hsa.CHIT1	GC002927	chitinase 1 (chitotriosidase)	Enzyme	Signal|Binding	EC 3 (Hydrolases)	EC 3.2 (Glycosylases)	EC 3.2.1 (Glycosidases, i.e. enzymes hydrolysing O- and S-glycosyl compounds)		3.2.1.14	3.2.1.14	3.2.1.14	3.2.1.14	No	Yes	Glycosyl hydrolase 18 family, Chitinase class II subfamily	Q13231	No	IPR001223|IPR001579|IPR002557|IPR013781|IPR017853	0000272|0004568|0005576|0005615|0005764|0005975|0006032|0006955|0008061|0008843|0009617|0043169	1HKI|1HKJ|1LG2|1LG1|1GUV|1LQ0|1HKK|1HKM|1WAW|1WB0	No	No	Yes	No	2012-04-27 12:00:00
CHKA	CHKA	CHKA_HUMAN	1119	1937	EC_2-7-1-32	GC006220	choline kinase alpha	Enzyme	Kinase|Binding	EC 2 (Transferases)	EC 2.7 (Transferring phosphorus-containing groups)	EC 2.7.1 (Phosphotransferases with an alcohol group as acceptor)	Transferase|Phosphotransferase|Kinase	2.7.1.82|2.7.1.32	2.7.1.82|2.7.1.32	2.7.1.32|2.7.1.82	2.7.1.32	No	Yes	Choline/ethanolamine kinase family	P35790	No	IPR011009	0000166|0004103|0004305|0004871|0005524|0005737|0006629|0006646|0006656|0006657|0006869|0007165|0008144|0008654|0019695|0033265	2I7Q|2CKO|2CKP|2CKQ|3F2R|3G15	No	Yes	Yes	No	2012-04-27 12:00:00
CHKB	CHKB	CHKB_HUMAN	1120	1938	Hsa.CHKB	GC021594	choline kinase beta	Enzyme	Kinase|Binding	EC 2 (Transferases)	EC 2.7 (Transferring phosphorus-containing groups)	EC 2.7.1 (Phosphotransferases with an alcohol group as acceptor)	Transferase|Acyltransferase|Carnitine Palmitoyltransferase-1	2.7.1.82|2.7.1.32	2.7.1.82|2.7.1.32	2.7.1.32|2.7.1.82	2.7.1.32|2.7.1.82	No	Yes	Choline/ethanolamine kinase family	Q9Y259	No	IPR000542|IPR002573|IPR011009	0000166|0004103|0004305|0005524|0005737|0006646|0006657|0007517|0008654	2IG7|3FEG|3LQ3	No	Yes	Yes	No	2012-04-27 12:00:00
CHUK	CHUK	IKKA_HUMAN	1147	1974	Hsa.CHUK	GC004402	conserved helix-loop-helix ubiquitous kinase	Enzyme	Kinase|Binding	EC 2 (Transferases)	EC 2.7 (Transferring phosphorus-containing groups)	EC 2.7.11 (Protein-serine/threonine kinases)	Transferase|Phosphotransferase|Serine/Threonine Kinase	2.7.11.10	2.7.11.10	2.7.11.10	2.7.11.10	No	Yes	Protein kinase superfamily, Ser/Thr protein kinase family, I-kappa-B kinase subfamily	O15111	No	IPR000719|IPR008271|IPR011009|IPR017441	0000166|0002011|0002224|0002755|0002756|0004672|0005515|0005524|0005634|0005730|0005737|0005829|0006468|0006954|0006955|0007173|0007249|0007252|0007595|0008063|0008384|0008385|0008543|0009615|0009653|0009898|0030316|0033598|0034130|0034134|0034138|0034142|0035631|0035666|0035872|0042475|0043123|0043231|0045087|0048011|0048015|0050852|0051092|0060749|0070423	3BRT	No	Yes	Yes	No	2012-04-27 12:00:00
SDSL	SDSL	SDSL_HUMAN	113675	30404	Hsa.SDSL	GC007313	serine dehydratase-like	Enzyme	Other	EC 4 (Lyases)	EC 4.3 (Carbon-Nitrogen Lyases)	EC 4.3.1 (Ammonia-Lyases)		4.3.1.19|4.3.1.17	4.3.1.19|4.3.1.17	4.3.1.19|4.3.1.17		No	No	Serine/threonine dehydratase family	Q96GA7	No	IPR001926	0003674|0003941|0004794|0005575|0005739|0006520|0008150|0016829|0030170	2RKB	No	No	Yes	No	2012-04-27 12:00:00
CKM	CKM	KCRM_HUMAN	1158	1994	EC_2-7-3-2	GC127661	creatine kinase, muscle	Enzyme	Kinase|Binding	EC 2 (Transferases)	EC 2.7 (Transferring phosphorus-containing groups)	EC 2.7.3 (Phosphotransferases with a nitrogenous group as acceptor)		2.7.3.2	2.7.3.2	2.7.3.2	2.7.3.2	No	Yes	ATP:guanido phosphotransferase family	P06732	No	IPR022413	0000166|0004111|0005524|0005737|0005829|0006600|0034641|0044281|0046314	1I0E	No	No	Yes	No	2012-04-27 12:00:00
CKMT1B	CKMT1B	KCRU_HUMAN	1159	1995	Hsa.CKMT1B	GC010320|GC106071	creatine kinase, mitochondrial 1B	Enzyme	Kinase|Binding	EC 2 (Transferases)	EC 2.7 (Transferring phosphorus-containing groups)	EC 2.7.3 (Phosphotransferases with a nitrogenous group as acceptor)		2.7.3.2	2.7.3.2	2.7.3.2	2.7.3.2	No	Yes	ATP:guanido phosphotransferase family	P12532	No	IPR014746|IPR022413|IPR022414|IPR022415		1QK1	Yes	No	Yes	No	2012-04-27 12:00:00
RABGGTB	RABGGTB	PGTB2_HUMAN	5876	9796	Hsa.RABGGTB	GC000616	Rab geranylgeranyltransferase, beta subunit	Enzyme	Binding	EC 2 (Transferases)	EC 2.5 (Transferring alkyl or aryl groups, other than methyl groups)	EC 2.5.1 (Transferring Alkyl or Aryl Groups, Other than Methyl Groups)		2.5.1.60	2.5.1.60	2.5.1.60	2.5.1.60	No	No	Protein prenyltransferase subunit beta family	P53611	No	IPR001330|IPR008930	0004659|0004663|0005515|0006464|0007601|0016740|0046872		No	No	No	No	2012-04-27 12:00:00
RAD9A	RAD9A	RAD9A_HUMAN	5883	9827	Hsa.RAD9A	GC005169	RAD9 homolog A (S. pombe)	Enzyme	Other	EC 3 (Hydrolases)	EC 3.1 (Acting on ester bonds)	EC 3.1.11 (Exodeoxyribonucleases Producing 5'-Phosphomonoesters)		3.1.11.2	3.1.11.2	3.1.11.2	3.1.11.2	No	No	Rad9 family	Q99638	No		0000075|0000076|0000077|0005515|0005634|0005654|0005730|0005737|0006260|0006281|0006974|0008408|0008853|0016787|0017124|0019899|0019901|0042826|0043065|0071479	3GGR|3G65|3A1J	No	No	No	No	2012-04-27 12:00:00
MOK	MOK	MOK_HUMAN	5891	9833	Hsa.RAGE	GC010016	MOK protein kinase	Enzyme	Kinase|Binding	EC 2 (Transferases)	EC 2.7 (Transferring phosphorus-containing groups)	EC 2.7.11 (Protein-serine/threonine kinases)		2.7.11.22	2.7.11.22	2.7.11.22	2.7.11.22	No	Yes	Protein kinase superfamily, CMGC Ser/Thr protein kinase family, CDC2/CDKX subfamily	Q9UQ07	No	IPR000719|IPR008271|IPR011009|IPR017441	0000166|0004672|0004674|0004693|0005524|0005737|0006468|0007165		No	No	Yes	No	2012-04-27 12:00:00
RAF1	RAF1	RAF1_HUMAN	5894	9829	EC_2-7-11-25	GC022650	v-raf-1 murine leukemia viral oncogene homolog 1	Enzyme	Kinase|Binding	EC 2 (Transferases)	EC 2.7 (Transferring phosphorus-containing groups)	EC 2.7.11 (Protein-serine/threonine kinases)	Transferase|Phosphotransferase|Kinase	2.7.11.1|2.7.10.2	2.7.11.1	2.7.11.1	2.7.10.2|2.7.11.1	No	Yes	Protein kinase superfamily, TKL Ser/Thr protein kinase family, RAF subfamily	P04049	No	IPR000719|IPR001245|IPR002219|IPR003116|IPR008271|IPR011009|IPR017441|IPR020454	0000165|0000166|0000186|0001666|0004672|0004674|0004709|0005057|0005515|0005524|0005626|0005634|0005737|0005739|0005741|0005829|0005886|0006468|0006915|0007010|0007165|0007173|0007264|0007265|0007268|0007411|0007507|0007596|0008283|0008285|0008286|0008543|0017016|0030168|0031143|0031333|0031434|0033138|0035023|0042060|0042981|0043066|0043154|0045595|0046872|0046982|0048011|2000145	1RFA|1GUA|1FAQ|1FAR|1C1Y|3CU8|3KUC|3KUD|3IQJ|3IQU|3IQV|3NKX|3OMV|3O8I	No	Yes	Yes	No	2012-04-27 12:00:00
RAG1	RAG1	RAG1_HUMAN	5896	9831	Hsa.RAG1	GC004867	recombination activating gene 1	Enzyme	Binding	EC 6 (Ligases)	EC 6.3 (Forming Carbon-Nitrogen Bonds)	EC 6.3.2 (AcidAmino-Acid Ligases (Peptide Synthases))		6.3.2.-|3.1.-.-	6.3.2.-	3.1.-.-|6.3.2.-		No	No	RAG1 family	P15918	No	IPR001841|IPR013083|IPR013087|IPR017907|IPR019485	0002331|0003677|0004519|0004842|0005515|0005622|0005634|0006310|0006955|0008270|0010390|0016265|0016568|0016874|0016881|0030183|0033077|0033151|0042393|0042803|0043154|0043565|0046872|0051865|0070244		No	No	No	No	2012-04-27 12:00:00
RAN	RAN	RAN_HUMAN	5901	9846	Hsa.RAN	GC007403	RAN, member RAS oncogene family	Enzyme	Transport|Binding	EC 3 (Hydrolases)	EC 3.6 (Acting on acid anhydrides)	EC 3.6.5 (Acting on GTP; involved in cellular and subcellular movement)		3.6.5.1|3.6.5.2|3.6.5.3|3.6.5.4	3.6.5.1|3.6.5.2|3.6.5.3|3.6.5.4			No	Yes	Small GTPase superfamily, Ran family	P62826	No	IPR002041	0000166|0000785|0003682|0003713|0003924|0005515|0005525|0005634|0005643|0005654|0005737|0005829|0006184|0006259|0006405|0006611|0006886|0006913|0007049|0007052|0007067|0007165|0007264|0016032|0019058|0030521|0032092|0042470|0044419|0045893|0046796|0050681|0051301	1RRP|1QBK|1IBR|1I2M|1K5G|1K5D|3CH5|3EA5|3GJX|3GJ0|3GJ3|3GJ4|3GJ5|3GJ6|3GJ7|3GJ8|3NBY|3NBZ|3NC0|3NC1	No	No	Yes	No	2012-04-27 12:00:00
RANBP2	RANBP2	RBP2_HUMAN	5903	9848	Hsa.RANBP2	GC017587	RAN binding protein 2	Enzyme	Transport|Binding	EC 5 (Isomerases)	EC 5.2 (cis-trans-Isomerases)	EC 5.2.1 ((only sub-subclass identified to date))		5.2.1.8	5.2.1.8	5.2.1.8		No	Yes		P49792	No	IPR000156|IPR001440|IPR001876|IPR002130|IPR011990|IPR011993|IPR013026|IPR019734|IPR020892|IPR022011	0000087|0000236|0000278|0003755|0005515|0005634|0005643|0005829|0005975|0006457|0006606|0008270|0008536|0008645|0010827|0015031|0015758|0016032|0016853|0016925|0019221|0044281|0046872|0046907|0051028|0055085	1RRP|1XKE|1Z5S|3UIN|3UIO|3UIP	No	No	Yes	No	2012-04-27 12:00:00
RARS	RARS	SYRC_HUMAN	5917	9870	EC_6-1-1-19	GC025700	arginyl-tRNA synthetase	Enzyme	Binding	EC 6 (Ligases)	EC 6.1 (Forming Carbon-Oxygen Bonds)	EC 6.1.1 (Ligases Forming Aminoacyl-tRNA and Related Compounds)		6.1.1.19	6.1.1.19	6.1.1.19	6.1.1.19	No	No	Class-I aminoacyl-tRNA synthetase family	P54136	No	IPR005148|IPR009080|IPR015945	0000049|0000166|0004814|0005515|0005524|0005625|0005634|0005730|0005737|0005739|0005829|0006418|0006420|0010467|0016874|0017101|0034618		No	No	Yes	No	2012-04-27 12:00:00
RDH5	RDH5	RDH1_HUMAN	5959	9940	Hsa.RDH5	GC007017	retinol dehydrogenase 5 (11-cis/9-cis)	Enzyme	Other	EC 1 (Oxidoreductases)	EC 1.1 (Acting on the CH-OH group of donors)	EC 1.1.1 (With NAD or NADP as acceptor)		1.1.1.105|1.1.1.315	1.1.1.105|1.1.1.315	1.1.1.315	1.1.1.105	No	No	Short-chain dehydrogenases/reductases (SDR) family	Q92781	No	IPR002198|IPR002347|IPR009395|IPR016040	0000166|0004745|0005788|0007601|0016020|0016491|0050896		No	No	Yes	No	2012-04-27 12:00:00
RECQL	RECQL	RECQ1_HUMAN	5965	9948	Hsa.RECQL	GC007610	RecQ protein-like (DNA helicase Q1-like)	Enzyme	Binding	EC 3 (Hydrolases)	EC 3.6 (Acting on acid anhydrides)	EC 3.6.4 (Acting on ATP; involved in cellular and subcellular movement)		3.6.4.12	3.6.4.12	3.6.4.12		No	No	Helicase family, RecQ subfamily	P46063	No	IPR001650|IPR011545|IPR018982	0000166|0000733|0000739|0003677|0003678|0004003|0005515|0005524|0005634|0005730|0006260|0006281|0006310|0015630|0016787|0032508|0043140	2V1X|2WWY	No	No	No	No	2012-04-27 12:00:00
TPMT	TPMT	TPMT_HUMAN	7172	12014	EC_2-1-1-67	GC121753	thiopurine S-methyltransferase	Enzyme	Other	EC 2 (Transferases)	EC 2.1 (Transferring one-carbon groups)	EC 2.1.1 (Methyltransferases)		2.1.1.67	2.1.1.67	2.1.1.67	2.1.1.67	No	No	Methyltransferase superfamily, TPMT family	P51580	No	IPR008854	0005737|0005829|0006139|0006805|0008119|0008168|0016740|0032259|0044281	2BZG|2H11	No	No	Yes	No	2012-04-27 12:00:00
TPO	TPO	PERT_HUMAN	7173	12015	EC_1-11-1-8	GC016999	thyroid peroxidase	Enzyme	Signal|Transmembrane|Binding	EC 1 (Oxidoreductases)	EC 1.11 (Acting on a peroxide as acceptor)	EC 1.11.1 (Peroxidases)	Oxidoreductase|Peroxidase	1.11.1.8	1.11.1.8	1.11.1.8	1.11.1.8	No	Yes	Peroxidase family, XPO subfamily	P07202	No	IPR000152|IPR000436|IPR000742|IPR002007|IPR010255|IPR013032|IPR016060|IPR018097|IPR019791|IPR019793	0004447|0004601|0005509|0005737|0005886|0005887|0006590|0006979|0009986|0016491|0020037|0034641|0035162|0042446|0042744|0044281		No	Yes	Yes	No	2012-04-27 12:00:00
TPP2	TPP2	TPP2_HUMAN	7174	12016	EC_3-4-14-10	GC008600	tripeptidyl peptidase II	Enzyme	Protease	EC 3 (Hydrolases)	EC 3.4 (Acting on peptide bonds (Peptidases))	EC 3.4.14 (Dipeptidyl-peptidases and tripeptidyl-peptidases)		3.4.14.10	3.4.14.10	3.4.14.10	3.4.14.10	No	No	Peptidase S8 family	P29144	No	IPR000209	0000209|0002474|0004175|0004177|0004252|0005625|0005634|0005737|0005829|0006508|0008233|0008240|0042277		No	No	No	No	2012-04-27 12:00:00
TPSAB1	TPSAB1	TRYB1_HUMAN	7177	12019	EC_3-4-21-59	GC159108|GC127447	tryptase alpha/beta 1	Enzyme	Protease|Signal	EC 3 (Hydrolases)	EC 3.4 (Acting on peptide bonds (Peptidases))	EC 3.4.21 (Serine endopeptidases)	Hydrolase|Protease|Serine Endopeptidase	3.4.21.59	3.4.21.59	3.4.21.59	3.4.21.59	No	Yes	Peptidase S1 family, Tryptase subfamily	Q15661	No	IPR001254|IPR001314|IPR009003|IPR018114	0004252|0005515|0005576|0005615|0006508|0006952|0008233|0008236|0031012	1LTO|2F9N|2F9O|2F9P|2ZEB|2ZEC|4A6L	Yes	Yes	No	No	2012-04-27 12:00:00
TPTE	TPTE	TPTE_HUMAN	7179	12023	Hsa.TPTE	GC114821	transmembrane phosphatase with tensin homology	Enzyme	Phosphatase|Transmembrane	EC 3 (Hydrolases)	EC 3.1 (Acting on ester bonds)	EC 3.1.3 (Phosphoric Monoester Hydrolases)		3.1.3.48	3.1.3.48	3.1.3.48	3.1.3.48	No	Yes		P56180	No	IPR000340|IPR005821|IPR008973|IPR012530|IPR014019|IPR014020|IPR016130	0004725|0005216|0006470|0006811|0007165|0008138|0016020|0016021|0016787|0035335|0055085		No	No	No	No	2012-04-27 12:00:00
TRAF6	TRAF6	TRAF6_HUMAN	7189	12036	Hsa.TRAF6	GC005906	TNF receptor-associated factor 6, E3 ubiquitin protein ligase	Enzyme	Binding	EC 6 (Ligases)	EC 6.3 (Forming Carbon-Nitrogen Bonds)	EC 6.3.2 (AcidAmino-Acid Ligases (Peptide Synthases))		6.3.2.-	6.3.2.-	6.3.2.-		No	No	TNF receptor-associated factor family, A subfamily	Q9Y4K3	No	IPR001293|IPR001841|IPR002083|IPR008974	0000122|0000187|0000209|0001503|0002224|0002726|0002755|0002756|0004842|0005515|0005634|0005730|0005737|0005829|0005886|0005938|0006915|0006916|0007165|0007249|0007250|0007254|0008063|0008270|0008624|0009898|0010008|0016567|0016874|0019901|0031293|0031435|0031965|0032147|0032743|0034130|0034134|0034138|0034142|0035631|0035666|0035872|0042826|0042981|0043123|0043422|0043507|0045087|0045672|0045892…	1LB6|1LB5|1LB4|2JMD|2ECI|3HCS|3HCT|3HCU	No	No	No	No	2012-04-27 12:00:00
TRIO	TRIO	TRIO_HUMAN	7204	12303	Hsa.TRIO	GC025024	triple functional domain (PTPRF interacting)	Enzyme	Kinase|Binding	EC 2 (Transferases)	EC 2.7 (Transferring phosphorus-containing groups)	EC 2.7.11 (Protein-serine/threonine kinases)		2.7.11.1	2.7.11.1	2.7.11.1	2.7.11.1	No	Yes	Protein kinase superfamily, CAMK Ser/Thr protein kinase family	O75962	No	IPR000219|IPR000719|IPR001251|IPR001452|IPR001849|IPR002017|IPR007110|IPR008271|IPR011009|IPR011993|IPR013098|IPR013783|IPR016184	0000166|0004674|0005085|0005089|0005515|0005524|0005622|0005737|0005829|0006915|0007185|0007264|0007411|0008624|0035023|0048011|0051056	1NTY|2NZ8	No	No	Yes	No	2012-04-27 12:00:00
TRPM2	TRPM2	TRPM2_HUMAN	7226	12339	Hsa.TRPM2	GC020499	transient receptor potential cation channel, subfamily M, member 2	Enzyme	Transmembrane|Transport	EC 3 (Hydrolases)	EC 3.6 (Acting on acid anhydrides)	EC 3.6.1 (In Phosphorus-Containing Anhydrides)		3.6.1.13	3.6.1.13	3.6.1.13	3.6.1.13	Yes	Yes	Transient receptor (TC 1.A.4) family, LTrpC subfamily, TRPM2 sub-subfamily	O94759	No	IPR000086|IPR001579|IPR002153|IPR005821|IPR015797	0005216|0005262|0005272|0005384|0005886|0005887|0006811|0006816|0016787|0033194|0047631|0055085|0070588		No	No	Yes	No	2012-04-27 12:00:00
NME7	NME7	NDK7_HUMAN	29922	20461	Hsa.NME7	GC002777	non-metastatic cells 7, protein expressed in (nucleoside-diphosphate kinase)	Enzyme	Kinase|Binding	EC 2 (Transferases)	EC 2.7 (Transferring phosphorus-containing groups)	EC 2.7.4 (Phosphotransferases with a phosphate group as acceptor)		2.7.4.6	2.7.4.6	2.7.4.6	2.7.4.6	No	Yes	NDK family	Q9Y5B8	No	IPR001564|IPR006602	0000166|0004550|0005524|0005813|0006183|0006228|0006241|0009117|0016301|0016740|0046872		No	No	Yes	No	2012-04-27 12:00:00
QDPR	QDPR	DHPR_HUMAN	5860	9752	EC_1-5-1-34	GC139568	quinoid dihydropteridine reductase	Enzyme	Other	EC 1 (Oxidoreductases)	EC 1.5 (Acting on the CH-NH group of donors)	EC 1.5.1 (With NAD or NADP as acceptor)		1.5.1.34	1.5.1.34	1.5.1.34	1.5.1.34	No	No	Short-chain dehydrogenases/reductases (SDR) family	P09417	No	IPR002198|IPR016040|IPR020904	0000166|0001889|0004155|0005625|0005737|0005739|0005829|0006520|0006559|0006729|0009055|0010044|0010288|0016491|0019717|0033762|0034641|0035690|0042803|0044281|0051066|0070402|0070404	1HDR	No	No	Yes	No	2012-04-27 12:00:00
MAP4K2	MAP4K2	M4K2_HUMAN	5871	6864	Hsa.MAP4K2	GC006137	mitogen-activated protein kinase kinase kinase kinase 2	Enzyme	Kinase|Binding	EC 2 (Transferases)	EC 2.7 (Transferring phosphorus-containing groups)	EC 2.7.11 (Protein-serine/threonine kinases)	Transferase|Phosphotransferase|Serine/Threonine Kinase	2.7.11.1	2.7.11.1	2.7.11.1	2.7.11.1	No	Yes	Protein kinase superfamily, STE Ser/Thr protein kinase family, STE20 subfamily	Q12851	No	IPR000719|IPR001180|IPR011009|IPR017441	0000139|0000166|0004672|0004674|0005083|0005515|0005524|0005625|0005737|0005794|0005886|0006468|0006903|0006950|0006955|0007243|0007254|0007257|0016323|0031435|0045087|0046330		No	Yes	Yes	No	2012-04-27 12:00:00
RABGGTA	RABGGTA	PGTA_HUMAN	5875	9795	Hsa.RABGGTA	GC009648	Rab geranylgeranyltransferase, alpha subunit	Enzyme	Binding	EC 2 (Transferases)	EC 2.5 (Transferring alkyl or aryl groups, other than methyl groups)	EC 2.5.1 (Transferring Alkyl or Aryl Groups, Other than Methyl Groups)		2.5.1.60	2.5.1.60	2.5.1.60	2.5.1.60	No	No	Protein prenyltransferase subunit alpha family	Q92696	No	IPR002088|IPR009087	0004663|0006464|0007601|0008270|0008318|0016740|0018344|0046872		No	No	No	No	2012-04-27 12:00:00
APOB	APOB	APOB_HUMAN	338	603	Hsa.APOB	GC018301	apolipoprotein B (including Ag(x) antigen)	Enzyme	Signal|Transport|Binding	EC 3 (Hydrolases)	EC 3.5 (Acting on carbon-nitrogen bonds, other than peptide bonds)	EC 3.5.4 (In Cyclic Amidines)		3.5.4.5	3.5.4.5			No	Yes		P04114	No	IPR001747|IPR009454|IPR011030|IPR015255|IPR015816|IPR015817|IPR015818|IPR015819|IPR016024|IPR022176	0001701|0005319|0005543|0005576|0005615|0005783|0005788|0005789|0005792|0005886|0006629|0006642|0006810|0006898|0007283|0007399|0007596|0008201|0008202|0008203|0009566|0009615|0009743|0009791|0010008|0010269|0010744|0010884|0010886|0012506|0016042|0017127|0019433|0019899|0030301|0030317|0030669|0031904|0031983|0032496|0034359|0034360|0034361|0034362|0034363|0034374|0034379|0034383|0042157|0042158…		No	No	Yes	No	2012-04-27 12:00:00
APRT	APRT	APT_HUMAN	353	626	EC_2-4-2-7	GC012034	adenine phosphoribosyltransferase	Enzyme	Other	EC 2 (Transferases)	EC 2.4 (Glycosyltransferases)	EC 2.4.2 (Pentosyltransferases)		2.4.2.7	2.4.2.7	2.4.2.7	2.4.2.7	No	No	Purine/pyrimidine phosphoribosyltransferase family	P07741	No	IPR000836	0002055|0003999|0005634|0005730|0005737|0005829|0006144|0006166|0006168|0007595|0007625|0009116|0016208|0016757|0043101|0044281|0055086	1ORE|1ZN7|1ZN8|1ZN9	No	No	Yes	No	2012-04-27 12:00:00
KLK3	KLK3	KLK3_HUMAN	354	6364	EC_3-4-21-77	GC120952	kallikrein-related peptidase 3	Enzyme	Protease|Signal	EC 3 (Hydrolases)	EC 3.4 (Acting on peptide bonds (Peptidases))	EC 3.4.21 (Serine endopeptidases)		3.4.21.77	3.4.21.77	3.4.21.77	3.4.21.77	No	Yes	Peptidase S1 family, Kallikrein subfamily	P07288	No	IPR001254|IPR001314|IPR009003|IPR018114	0004252|0005515|0005576|0006508|0008233|0008236|0016525	1PFA|2PSA|2ZCH|2ZCK|2ZCL|3QUM	No	No	Yes	No	2012-04-27 12:00:00
ARAF	ARAF	ARAF_HUMAN	369	646	Hsa.ARAF	GC033203	v-raf murine sarcoma 3611 viral oncogene homolog	Enzyme	Kinase|Binding	EC 2 (Transferases)	EC 2.7 (Transferring phosphorus-containing groups)	EC 2.7.11 (Protein-serine/threonine kinases)		2.7.11.1|2.7.10.2	2.7.11.1	2.7.11.1	2.7.10.2|2.7.11.1	No	Yes	Protein kinase superfamily, TKL Ser/Thr protein kinase family, RAF subfamily	P10398	No	IPR000719|IPR001245|IPR002219|IPR003116|IPR008271|IPR011009|IPR017441|IPR020454	0000166|0004672|0004674|0005057|0005515|0005524|0005575|0005626|0005739|0005829|0006464|0006468|0033138|0035556|0043066|0046872	1WXM	No	No	Yes	No	2012-04-27 12:00:00
ARF4	ARF4	ARF4_HUMAN	378	655	Hsa.ARF4	GC022922	ADP-ribosylation factor 4	Enzyme	Transport|Binding	EC 3 (Hydrolases)	EC 3.6 (Acting on acid anhydrides)	EC 3.6.5 (Acting on GTP; involved in cellular and subcellular movement)		3.6.5.1|3.6.5.2|3.6.5.3|3.6.5.4	3.6.5.1|3.6.5.2|3.6.5.3|3.6.5.4			No	Yes	Small GTPase superfamily, Arf family	P18085	No	IPR006689	0000166|0003924|0005515|0005525|0005622|0005737|0005794|0005886|0006184|0007173|0007264|0007420|0015031|0016192|0048678	1Z6X	No	No	Yes	No	2012-04-27 12:00:00
PDE6B	PDE6B	PDE6B_HUMAN	5158	8786	Hsa.PDE6B	GC023548	phosphodiesterase 6B, cGMP-specific, rod, beta	Enzyme	Binding	EC 3 (Hydrolases)	EC 3.1 (Acting on ester bonds)	EC 3.1.4 (Phosphoric Diester Hydrolases)	Hydrolase|Esterase|Phosphodiesterase	3.1.4.35	3.1.4.35	3.1.4.35	3.1.4.35	No	No	Cyclic nucleotide phosphodiesterase family	P35913	No	IPR002073|IPR003018|IPR023088|IPR023174	0005829|0007165|0007596|0007601|0007603|0008081|0009583|0016020|0016787|0046037|0046872|0047555|0050896|0051480|0060041		No	Yes	Yes	No	2012-04-27 12:00:00
ARF6	ARF6	ARF6_HUMAN	382	659	Hsa.ARF6	GC009202	ADP-ribosylation factor 6	Enzyme	Transport|Binding	EC 3 (Hydrolases)	EC 3.6 (Acting on acid anhydrides)	EC 3.6.5 (Acting on GTP; involved in cellular and subcellular movement)		3.6.5.1|3.6.5.2|3.6.5.3|3.6.5.4	3.6.5.1|3.6.5.2|3.6.5.3|3.6.5.4			No	Yes	Small GTPase superfamily, Arf family	P62330	No	IPR006689	0000166|0001726|0001889|0003924|0005515|0005525|0005622|0005624|0005737|0005768|0005769|0005794|0005886|0005938|0006184|0006915|0006928|0007155|0007264|0007399|0010008|0015031|0016192|0030154|0030838|0030866|0031527|0031529|0031996|0034394|0035020|0048261|0051489|0055037|0060998|0090004	1E0S|2A5D|2A5F|2A5G|2BAO|2BAU|2J5X|2W83|3LVQ|3LVR|3N5C|3PCR	No	No	Yes	No	2012-04-27 12:00:00
ARG1	ARG1	ARGI1_HUMAN	383	663	Hsa.ARG1	GC027372	arginase, liver	Enzyme	Binding	EC 3 (Hydrolases)	EC 3.5 (Acting on carbon-nitrogen bonds, other than peptide bonds)	EC 3.5.3 (In Linear Amidines)	Hydrolase|Arginase	3.5.3.1	3.5.3.1	3.5.3.1	3.5.3.1	No	No	Arginase family	P05089	No	IPR006035|IPR020855	0000050|0001889|0001938|0004053|0005615|0005737|0005829|0006527|0009635|0010042|0010043|0010269|0010963|0016787|0030145|0030324|0032964|0033189|0033197|0034641|0042493|0043005|0043025|0043200|0043434|0044281|0046686|0046872|0048545|0048678|0051597|0060056|0060135|0070207|0070301|0071222|0071377|0071549|0071560	1WVA|1WVB|2AEB|2PHA|2PHO|2PLL|2ZAV|3DJ8|3E6K|3E6V|3F80|3KV2|3GMZ|3GN0|3LP4|3LP7|3MFV|3MFW|3MJL|3SJT|3SKK|3TF3|3TH7|3THE|3THH|3THJ	No	Yes	Yes	No	2012-04-27 12:00:00
ARG2	ARG2	ARGI2_HUMAN	384	664	Hsa.ARG2	GC009311	arginase, type II	Enzyme	Binding	EC 3 (Hydrolases)	EC 3.5 (Acting on carbon-nitrogen bonds, other than peptide bonds)	EC 3.5.3 (In Linear Amidines)	Hydrolase|Arginase	3.5.3.1	3.5.3.1	3.5.3.1	3.5.3.1	No	No	Arginase family	P78540	No	IPR006035	0000050|0001657|0001666|0004053|0005739|0005759|0006525|0006809|0006915|0007494|0007584|0009635|0009725|0009749|0010269|0010963|0016787|0030324|0033197|0034641|0042493|0043200|0044281|0045428|0045988|0046686|0046689|0046872|0048678|0050998|0051001|0060135|0071222|0071346|0071549	1PQ3	No	Yes	Yes	No	2012-04-27 12:00:00
ARSA	ARSA	ARSA_HUMAN	410	713	EC_3-1-6-8	GC021595	arylsulfatase A	Enzyme	Signal|Binding	EC 3 (Hydrolases)	EC 3.1 (Acting on ester bonds)	EC 3.1.6 (Sulfuric Ester Hydrolases)		3.1.6.8	3.1.6.8	3.1.6.8	3.1.6.8	No	Yes	Sulfatase family	P15289	No	IPR000917|IPR017849|IPR017850	0000299|0004065|0004098|0005509|0005764|0005886|0006665|0006687|0007339|0008484|0016787|0043202|0044281	1AUK|1E2S|1E3C|1E1Z|1E33|1N2L|1N2K|2AIJ|2AIK	No	No	Yes	No	2012-04-27 12:00:00
ARSB	ARSB	ARSB_HUMAN	411	714	EC_3-1-6-1	GC026163	arylsulfatase B	Enzyme	Signal|Binding	EC 3 (Hydrolases)	EC 3.1 (Acting on ester bonds)	EC 3.1.6 (Sulfuric Ester Hydrolases)		3.1.6.12	3.1.6.12	3.1.6.12	3.1.6.12	No	Yes	Sulfatase family	P15848	No	IPR017850	0003824|0003943|0004065|0005739|0005764|0005791|0005794|0006914|0007040|0007041|0007417|0007584|0008484|0009268|0016787|0043627|0046872|0051597	1FSU	No	No	Yes	No	2012-04-27 12:00:00
STS	STS	STS_HUMAN	412	11425	EC_3-1-6-2	GC033056	steroid sulfatase (microsomal), isozyme S	Enzyme	Signal|Transmembrane|Binding	EC 3 (Hydrolases)	EC 3.1 (Acting on ester bonds)	EC 3.1.6 (Sulfuric Ester Hydrolases)		3.1.6.2	3.1.6.2	3.1.6.2	3.1.6.2	No	Yes	Sulfatase family	P08842	No	IPR017850	0000299|0004773|0005624|0005635|0005764|0005768|0005783|0005789|0005792|0005794|0005886|0006665|0006687|0006706|0007565|0007611|0008284|0008484|0008544|0009268|0014070|0016021|0016787|0043434|0043588|0043627|0044281|0046872	1P49	No	No	Yes	No	2012-04-27 12:00:00
RPP14	RPP14	RPP14_HUMAN	11102	30327	Hsa.RPP14	GC021974	ribonuclease P/MRP 14kDa subunit	Enzyme	Other	EC 3 (Hydrolases)	EC 3.1 (Acting on ester bonds)	EC 3.1.26 (Endoribonucleases Producing 5'-Phosphomonoesters)		3.1.26.5	3.1.26.5	3.1.26.5	3.1.26.5	No	No	Eukaryotic/archaeal RNase P protein component 2 family	O95059	No	IPR002759	0003723|0004526|0004540|0005634|0008033|0016787		No	No	No	No	2012-04-27 12:00:00
MAPK14	MAPK14	MK14_HUMAN	1432	6876	Hsa.MAPK14	GC027002	mitogen-activated protein kinase 14	Enzyme	Kinase|Binding	EC 2 (Transferases)	EC 2.7 (Transferring phosphorus-containing groups)	EC 2.7.11 (Protein-serine/threonine kinases)	Transferase|Phosphotransferase|Serine/Threonine Kinase	2.7.11.24	2.7.11.24	2.7.11.24	2.7.11.24	No	Yes	Protein kinase superfamily, CMGC Ser/Thr protein kinase family, MAP kinase subfamily	Q16539	No	IPR000719|IPR003527|IPR008352|IPR011009|IPR017441	0000165|0000166|0000187|0002224|0002755|0002756|0004674|0004707|0004708|0005515|0005524|0005634|0005654|0005737|0005829|0006915|0006928|0006935|0006950|0007165|0007166|0007243|0007265|0007596|0008063|0010467|0016070|0016071|0018105|0030168|0030316|0034130|0034134|0034138|0034142|0035666|0042692|0042770|0045087|0048010|0048011|0051090|0051149|0051403|0070935|0071363|0071479|0090400|2000379	1WFC|1IAN|1A9U|1BMK|1BL7|1BL6|1DI9|1KV2|1KV1|1M7Q|1OVE|1OUY|1OUK|1OZ1|1R3C|1R39|1W7H|1W82|1W83|1W84|1WBO|1YQJ|1ZZL|1ZZ2|1WBN|1WBS|1WBT|1WBV|1WBW|1ZYJ|2BAJ|2BAK|2BAL|2BAQ|2GFS|2I0H|2OKR|2ONL|2FSL|2FSM|2FSO|2FST|2NPQ|2QD9|2RG5|2RG6|2ZAZ|2ZB0|2ZB1|3C5U|3BV2|3BV3|3BX5|3CTQ|3D7Z|3D83|3E92|3E93|3DS6|3DT1|3FC1|3HVC|3GFE|3HL7|3HLL|3GC7|3GCP|3GCQ|3GCS|3GCU|3GCV|3HA8|3HRB|3HP2|3HP5|3GI3|3HEC|3HEG|3K3J|3HV3…	No	Yes	Yes	No	2012-04-27 12:00:00
CSF1	CSF1	CSF1_HUMAN	1435	2432	Hsa.CSF1	GC102887	colony stimulating factor 1 (macrophage)	Enzyme	Signal|Transmembrane	EC 2 (Transferases)	EC 2.7 (Transferring phosphorus-containing groups)	EC 2.7.10 (Protein-tyrosine kinases)		2.7.10.1	2.7.10.1			No	Yes		P09603	No	IPR009079	0001954|0003006|0005125|0005157|0005576|0005615|0005886|0006954|0008083|0008283|0008284|0010628|0010743|0010744|0016020|0016021|0030097|0030154|0030225|0030278|0030316|0030335|0032270|0032946|0040018|0042117|0042476|0042488|0042803|0043235|0045087|0045651|0045657|0045672|0045860|0046579|0048471|0048873|0060444|0060611|0060763	1HMC	No	No	Yes	No	2012-04-27 12:00:00
CLK3	CLK3	CLK3_HUMAN	1198	2071	Hsa.CLK3	GC010516	CDC-like kinase 3	Enzyme	Kinase|Binding	EC 2 (Transferases)	EC 2.7 (Transferring phosphorus-containing groups)	EC 2.7.12 (Dual-specificity kinases (those acting on Ser/Thr and Tyr residues))	Transferase|Phosphotransferase|Serine/Threonine Kinase	2.7.12.1	2.7.12.1	2.7.12.1	2.7.12.1	No	Yes	Protein kinase superfamily, CMGC Ser/Thr protein kinase family, Lammer subfamily	P49761	No	IPR000719|IPR008271|IPR011009|IPR017441	0000166|0001669|0004674|0004712|0004713|0005524|0005634|0005737|0006468|0016607|0018108|0031410|0043484|0046777	2EU9|2EXE|2WU6|2WU7|3RAW	No	Yes	No	No	2012-04-27 12:00:00
TPP1	TPP1	TPP1_HUMAN	1200	2073	EC_3-4-14-9	GC005727	tripeptidyl peptidase I	Enzyme	Protease|Signal|Binding	EC 3 (Hydrolases)	EC 3.4 (Acting on peptide bonds (Peptidases))	EC 3.4.14 (Dipeptidyl-peptidases and tripeptidyl-peptidases)		3.4.14.9	3.4.14.9	3.4.14.9	3.4.14.9	No	Yes	Peptidase S53 family	O14773	No	IPR000209|IPR009020|IPR015366	0004175|0004252|0005515|0005625|0005739|0005764|0006508|0006629|0006987|0007040|0007399|0008219|0008233|0008236|0008240|0030163|0030968|0042277|0042470|0043171|0043202|0045453|0046872|0050885	3EDY|3EE6	No	No	No	No	2012-04-27 12:00:00
CMA1	CMA1	CMA1_HUMAN	1215	2097	EC_3-4-21-39	GC009657	chymase 1, mast cell	Enzyme	Protease|Signal	EC 3 (Hydrolases)	EC 3.4 (Acting on peptide bonds (Peptidases))	EC 3.4.21 (Serine endopeptidases)	Hydrolase|Protease|Serine Endopeptidase	3.4.21.39	3.4.21.39	3.4.21.39	3.4.21.39	No	Yes	Peptidase S1 family, Granzyme subfamily	P23946	No	IPR001254|IPR001314|IPR009003	0004252|0005576|0005622|0006508|0008233|0008236|0031012|0050720|0050727	1KLT|1PJP|1NN6|1T31|2HVX|3N7O|3S0N	No	Yes	Yes	No	2012-04-27 12:00:00
PLK3	PLK3	PLK3_HUMAN	1263	2154	Hsa.PLK3	GC000449	polo-like kinase 3	Enzyme	Kinase|Binding	EC 2 (Transferases)	EC 2.7 (Transferring phosphorus-containing groups)	EC 2.7.11 (Protein-serine/threonine kinases)	Transferase|Phosphotransferase|Serine/Threonine Kinase	2.7.11.21	2.7.11.21	2.7.11.21	2.7.11.21	No	Yes	Protein kinase superfamily, Ser/Thr protein kinase family, CDC5/Polo subfamily	Q9H4B4	No	IPR000719|IPR000959|IPR011009	0000082|0000084|0000086|0000122|0000166|0000302|0000910|0002039|0004674|0005515|0005524|0005634|0005730|0005737|0005794|0005795|0005813|0005856|0006468|0006915|0006970|0006974|0007049|0007113|0009314|0030425|0043025|0043066|0043491|0071779|0071780|0090166|2000777		No	Yes	Yes	No	2012-04-27 12:00:00
CNP	CNP	CN37_HUMAN	1267	2158	EC_3-1-4-37	GC013130	2',3'-cyclic nucleotide 3' phosphodiesterase	Enzyme	Other	EC 3 (Hydrolases)	EC 3.1 (Acting on ester bonds)	EC 3.1.4 (Phosphoric Diester Hydrolases)	Hydrolase|Esterase|Phosphodiesterase	3.1.4.37	3.1.4.37	3.1.4.37	3.1.4.37	No	No	Cyclic nucleotide phosphodiesterase family	P09543	No	IPR008431|IPR009097	0000226|0004113|0005615|0005622|0005624|0005737|0005886|0007268|0007409|0008344|0009214|0009636|0016070|0016787|0042470|0048471	1WOJ	No	Yes	Yes	No	2012-04-27 12:00:00
COMT	COMT	COMT_HUMAN	1312	2228	EC_2-1-1-6	GC145322	catechol-O-methyltransferase	Enzyme	Signal|Transmembrane|Binding	EC 2 (Transferases)	EC 2.1 (Transferring one-carbon groups)	EC 2.1.1 (Methyltransferases)	Transferase|Methyltransferase	2.1.1.6	2.1.1.6	2.1.1.6	2.1.1.6	No	Yes	Mammalian catechol-O-methyltransferase family	P21964	No	IPR002935	0000287|0005624|0005625|0005737|0005739|0005792|0005829|0005886|0006805|0007268|0007565|0007612|0008171|0008210|0014070|0016021|0016206|0016740|0032259|0032496|0042135|0042136|0042420|0042493|0043231|0044281|0045963|0048265|0048609|0048662|0050668	3BWM|3BWY|3A7E	No	Yes	Yes	No	2012-04-27 12:00:00
MAP3K8	MAP3K8	M3K8_HUMAN	1326	6860	Hsa.MAP3K8	GC003344	mitogen-activated protein kinase kinase kinase 8	Enzyme	Kinase|Binding	EC 2 (Transferases)	EC 2.7 (Transferring phosphorus-containing groups)	EC 2.7.11 (Protein-serine/threonine kinases)	Transferase|Phosphotransferase|Serine/Threonine Kinase	2.7.11.25	2.7.11.25	2.7.11.25	2.7.11.25	No	Yes	Protein kinase superfamily, STE Ser/Thr protein kinase family, MAP kinase kinase kinase subfamily	P41279	No	IPR000719|IPR011009	0000166|0000287|0004672|0004674|0004709|0005515|0005524|0005737|0005829|0006468|0007049|0007165|0031295		No	Yes	Yes	No	2012-04-27 12:00:00
COX4I1	COX4I1	COX41_HUMAN	1327	2265	Hsa.COX4I1	GC012004	cytochrome c oxidase subunit IV isoform 1	Enzyme	Other	EC 1 (Oxidoreductases)	EC 1.9 (Acting on a heme group of donors)	EC 1.9.3 (With oxygen as acceptor)		1.9.3.1	1.9.3.1			No	No	Cytochrome c oxidase IV family	P13073	No	IPR004203|IPR013288	0004129|0005634|0005739|0005743|0006091|0007584|0016020|0022904|0044281		No	No	No	No	2012-04-27 12:00:00
COX5B	COX5B	COX5B_HUMAN	1329	2269	Hsa.COX5B	GC017526	cytochrome c oxidase subunit Vb	Enzyme	Binding	EC 1 (Oxidoreductases)	EC 1.9 (Acting on a heme group of donors)	EC 1.9.3 (With oxygen as acceptor)		1.9.3.1	1.9.3.1			No	No	Cytochrome c oxidase subunit 5B family	P10606	No	IPR002124|IPR020893	0004129|0005739|0005740|0005743|0007585|0016020|0022904|0044281|0046872		No	No	No	No	2012-04-27 12:00:00
RENBP	RENBP	RENBP_HUMAN	5973	9959	EC_5-1-3-8	GC034181	renin binding protein	Enzyme	Other	EC 5 (Isomerases)	EC 5.1 (Racemases and Epimerases)	EC 5.1.3 (Acting on Carbohydrates and Derivatives)		5.1.3.8	5.1.3.8	5.1.3.8	5.1.3.8	No	No	N-acylglucosamine 2-epimerase family	P51606	No	IPR008928|IPR010819|IPR012341	0004476|0004857|0004866|0005524|0006013|0006044|0008217|0010951|0016853|0017076|0042803|0050121		No	No	Yes	No	2012-04-27 12:00:00
RET	RET	RET_HUMAN	5979	9967	EntrezGene_5979	GC003375	ret proto-oncogene	Enzyme	Kinase|Signal|Transmembrane|Binding	EC 2 (Transferases)	EC 2.7 (Transferring phosphorus-containing groups)	EC 2.7.10 (Protein-tyrosine kinases)	Protein Tyrosine Kinase	2.7.10.1	2.7.10.1	2.7.10.1	2.7.10.1	No	Yes	Protein kinase superfamily, Tyr protein kinase family	P07949	No	IPR000719|IPR001245|IPR002126|IPR008266|IPR009053|IPR011009|IPR015919|IPR017441	0000165|0000166|0001657|0001755|0001838|0004713|0004714|0004872|0005509|0005515|0005524|0005768|0005886|0005887|0006468|0007156|0007158|0007165|0007169|0007399|0007497|0010008|0010976|0016020|0016021|0030155|0030335|0033619|0033630|0042551|0045893|0048265|0048484|0061146|0071300|0072300|0097021|2001241	2IVU|2IVS|2IVT|2IVV|2X2K|2X2L|2X2M|2X2U	No	Yes	Yes	No	2012-04-27 12:00:00
REV3L	REV3L	DPOLZ_HUMAN	5980	9968	Hsa.REV3L	GC028224	REV3-like, catalytic subunit of DNA polymerase zeta (yeast)	Enzyme	Binding	EC 2 (Transferases)	EC 2.7 (Transferring phosphorus-containing groups)	EC 2.7.7 (Nucleotidyltransferases)		2.7.7.7	2.7.7.7	2.7.7.7	2.7.7.7	No	No	DNA polymerase type-B family	O60673	No	IPR006133|IPR006134|IPR006172|IPR012337|IPR017964|IPR023211	0000166|0003677|0003887|0005634|0006139|0006261|0006281|0016035|0016740|0016779|0019985|0046872	3ABD|3ABE	No	No	Yes	No	2012-04-27 12:00:00
RFNG	RFNG	RFNG_HUMAN	5986	9974	Hsa.RFNG	GC014497	RFNG O-fucosylpeptide 3-beta-N-acetylglucosaminyltransferase	Enzyme	Signal|Transmembrane|Binding	EC 2 (Transferases)	EC 2.4 (Glycosyltransferases)	EC 2.4.1 (Hexosyltransferases)		2.4.1.222	2.4.1.222	2.4.1.222	2.4.1.222	No	Yes	Glycosyltransferase 31 family	Q9Y644	No	IPR003378	0000139|0003674|0005576|0005794|0007389|0007399|0009887|0016020|0016021|0016757|0030154|0030173|0033829		No	No	No	No	2012-04-27 12:00:00
GRK1	GRK1	RK_HUMAN	6011	10013	EC_2-7-11-14	GC113736	G protein-coupled receptor kinase 1	Enzyme	Kinase|Binding	EC 2 (Transferases)	EC 2.7 (Transferring phosphorus-containing groups)	EC 2.7.11 (Protein-serine/threonine kinases)	Transferase|Phosphotransferase|Serine/Threonine Kinase	2.7.11.14	2.7.11.14	2.7.11.14	2.7.11.14	No	Yes	Protein kinase superfamily, AGC Ser/Thr protein kinase family, GPRK subfamily	Q15835	No	IPR000239|IPR000342|IPR000719|IPR000961|IPR008271|IPR011009|IPR016137|IPR017441	0000166|0004672|0004703|0005524|0006468|0007165|0007601|0008277|0009416|0009586|0016020|0016056|0022400|0038032|0042493|0046777|0050254|0050896		No	Yes	Yes	No	2012-04-27 12:00:00
RNASE1	RNASE1	RNAS1_HUMAN	6035	10044	EC_3-1-27-5	GC105895	ribonuclease, RNase A family, 1 (pancreatic)	Enzyme	Signal	EC 3 (Hydrolases)	EC 3.1 (Acting on ester bonds)	EC 3.1.27 (Endoribonucleases Producing 3'-Phosphomonoesters)		3.1.27.5	3.1.27.5	3.1.27.5	3.1.27.5	No	No	Pancreatic ribonuclease family	P07998	No	IPR001427	0003676|0004519|0004522|0005515|0005576|0016787	1DZA|1E21|1H8X|1Z7X|2Q4G|2E0J|2E0L|2E0M|2E0O|2K11|3F8G	No	No	Yes	No	2012-04-27 12:00:00
RNASE2	RNASE2	RNAS2_HUMAN	6036	10045	Hsa.RNASE2	GC009037|GC145324	ribonuclease, RNase A family, 2 (liver, eosinophil-derived neurotoxin)	Enzyme	Signal	EC 3 (Hydrolases)	EC 3.1 (Acting on ester bonds)	EC 3.1.27 (Endoribonucleases Producing 3'-Phosphomonoesters)		3.1.27.5	3.1.27.5	3.1.27.5	3.1.27.5	No	No	Pancreatic ribonuclease family	P10153	No	IPR001412|IPR001427|IPR003006|IPR003597|IPR007110|IPR008021|IPR013106|IPR013783	0003676|0004519|0004522|0004540|0005576|0005764|0006401|0006935|0016787	1HI5|1HI4|1HI3|1HI2|1K2A|1GQV|2BEX|2BZZ|2C01|2C02|2C05	Yes	No	Yes	No	2012-04-27 12:00:00
RNASE3	RNASE3	ECP_HUMAN	6037	10046	Hsa.RNASE3	GC009035	ribonuclease, RNase A family, 3	Enzyme	Signal	EC 3 (Hydrolases)	EC 3.1 (Acting on ester bonds)	EC 3.1.27 (Endoribonucleases Producing 3'-Phosphomonoesters)		3.1.27.-	3.1.27.-	3.1.27.-		No	No	Pancreatic ribonuclease family	P12724	No	IPR001427	0003676|0004519|0004522|0004540|0005576|0005625|0006401|0016787|0042742	1QMT|1DYT|1H1H|2KB5	No	No	Yes	No	2012-04-27 12:00:00
RNASE4	RNASE4	RNAS4_HUMAN	6038	10047	Hsa.RNASE4	GC009029	ribonuclease, RNase A family, 4	Enzyme	Signal	EC 3 (Hydrolases)	EC 3.1 (Acting on ester bonds)	EC 3.1.27 (Endoribonucleases Producing 3'-Phosphomonoesters)		3.1.27.-	3.1.27.-	3.1.27.-		No	No	Pancreatic ribonuclease family	P34096	No	IPR001427	0003676|0004519|0004522|0005576|0006379|0016787	1RNF|2RNF	No	No	No	No	2012-04-27 12:00:00
RNASEL	RNASEL	RN5A_HUMAN	6041	10050	Hsa.RNASEL	GC002848	ribonuclease L (2',5'-oligoisoadenylate synthetase-dependent)	Enzyme	Binding	EC 3 (Hydrolases)	EC 3.1 (Acting on ester bonds)	EC 3.1.27 (Endoribonucleases Producing 3'-Phosphomonoesters)|EC 3.1.26 (Endoribonucleases Producing 5'-Phosphomonoesters)		3.1.27.-|3.1.26.-	3.1.27.-|3.1.26.-	3.1.26.-		No	No	Protein kinase superfamily	Q05823	No	IPR000719|IPR002110|IPR010513|IPR011009|IPR020683	0000166|0003723|0004521|0004672|0005524|0005575|0005737|0005739|0005829|0006397|0006468|0016772|0016787|0016891|0019221|0045071|0046872|0051607|0060337	1WDY	No	No	Yes	No	2012-04-27 12:00:00
RNF2	RNF2	RING2_HUMAN	6045	10061	Hsa.RNF2	GC001261	ring finger protein 2	Enzyme	Binding	EC 6 (Ligases)	EC 6.3 (Forming Carbon-Nitrogen Bonds)	EC 6.3.2 (AcidAmino-Acid Ligases (Peptide Synthases))		6.3.2.-	6.3.2.-	6.3.2.-		No	No		Q99496	No	IPR001841	0000122|0000151|0000278|0001702|0001739|0003682|0004842|0005515|0005634|0005694|0005730|0006355|0008270|0009948|0016574|0016604|0016874|0031519|0035102|0035518|0046872|0071339|0071535	2H0D|3H8H|3GS2|3IXS|3RPG	No	No	Yes	No	2012-04-27 12:00:00
RNPEP	RNPEP	AMPB_HUMAN	6051	10078	EC_3-4-11-6	GC001317	arginyl aminopeptidase (aminopeptidase B)	Enzyme	Protease|Binding	EC 3 (Hydrolases)	EC 3.4 (Acting on peptide bonds (Peptidases))	EC 3.4.11 (Aminopeptidases)		3.4.11.6	3.4.11.6	3.4.11.6	3.4.11.6	No	Yes	Peptidase M1 family	Q9H4A4	No	IPR014782|IPR015211|IPR016024	0004177|0004301|0005507|0005576|0005615|0005625|0005794|0005886|0006508|0007568|0008233|0008235|0008270|0009897|0019370|0019717|0030141|0042277|0045776|0046872|0050897|0060041|0070006		No	No	Yes	No	2012-04-27 12:00:00
ATP5I	ATP5I	ATP5I_HUMAN	521	846	Hsa.ATP5I	GC139566	ATP synthase, H+ transporting, mitochondrial Fo complex, subunit E	Enzyme	Transport	EC 3 (Hydrolases)	EC 3.6 (Acting on acid anhydrides)	EC 3.6.1 (In Phosphorus-Containing Anhydrides)		3.6.1.14	3.6.1.14			No	No	ATPase e subunit family	P56385	No	IPR008386	0000276|0005739|0005743|0005753|0006200|0006811|0015078|0016020|0016887|0022857|0022904|0042776|0044281		No	No	Yes	No	2012-04-27 12:00:00
ATP5J	ATP5J	ATP5J_HUMAN	522	847	Hsa.ATP5J	GC020578	ATP synthase, H+ transporting, mitochondrial Fo complex, subunit F6	Enzyme	Transport	EC 3 (Hydrolases)	EC 3.6 (Acting on acid anhydrides)	EC 3.6.1 (In Phosphorus-Containing Anhydrides)		3.6.1.14	3.6.1.14			No	No	Eukaryotic ATPase subunit F6 family	P18859	No	IPR008387	0000276|0005215|0005739|0005743|0005753|0006200|0006810|0006811|0015078|0016020|0016887|0022857|0022904|0042776|0044281		No	No	Yes	No	2012-04-27 12:00:00
ATP6V1A	ATP6V1A	VATA_HUMAN	523	851	Hsa.ATP6V1A	GC022160	ATPase, H+ transporting, lysosomal 70kDa, V1 subunit A	Enzyme	Transport|Binding	EC 3 (Hydrolases)	EC 3.6 (Acting on acid anhydrides)	EC 3.6.3 (Acting on acid anhydrides; catalysing transmembrane movement of substances)	Hydrolase|ATPase	3.6.3.14	3.6.3.14	3.6.3.14	3.6.3.14	No	Yes	ATPase alpha/beta chains family	P38606	No	IPR000194|IPR000793|IPR004100|IPR018118|IPR020003	0000166|0005524|0005739|0005829|0005886|0005887|0005902|0006810|0006811|0006879|0008286|0015991|0015992|0016324|0016469|0016787|0016820|0033180|0033572|0046034|0046933|0046961|0055085		No	Yes	Yes	No	2012-04-27 12:00:00
ATP6V1B1	ATP6V1B1	VATB1_HUMAN	525	853	Hsa.ATP6V1B1	GC017339	ATPase, H+ transporting, lysosomal 56/58kDa, V1 subunit B1	Enzyme	Transport	EC 3 (Hydrolases)	EC 3.6 (Acting on acid anhydrides)	EC 3.6.3 (Acting on acid anhydrides; catalysing transmembrane movement of substances)	Hydrolase|ATPase	3.6.3.14	3.6.3.14		3.6.3.14	No	No	ATPase alpha/beta chains family	P15313	No	IPR000194|IPR000793|IPR004100|IPR018118|IPR020003	0001503|0005524|0005624|0005737|0005829|0005902|0006879|0006885|0007588|0007605|0008286|0012505|0015078|0015991|0015992|0016020|0016323|0016324|0016328|0016471|0016787|0016820|0033180|0033572|0034220|0042472|0045851|0046034|0046933|0046961|0055074|0055085		No	Yes	Yes	No	2012-04-27 12:00:00
ATP6V1B2	ATP6V1B2	VATB2_HUMAN	526	854	Hsa.ATP6V1B2	GC030469	ATPase, H+ transporting, lysosomal 56/58kDa, V1 subunit B2	Enzyme	Transport	EC 3 (Hydrolases)	EC 3.6 (Acting on acid anhydrides)	EC 3.6.3 (Acting on acid anhydrides; catalysing transmembrane movement of substances)	Hydrolase|ATPase	3.6.3.14	3.6.3.14		3.6.3.14	No	No	ATPase alpha/beta chains family	P21281	No	IPR000194|IPR000793|IPR004100|IPR020003	0005524|0005737|0005794|0005829|0005886|0005902|0006811|0006879|0008286|0012505|0015078|0015991|0015992|0016021|0016787|0016820|0033180|0033572|0042470|0043231|0046034|0046933|0046961|0055085		No	Yes	Yes	No	2012-04-27 12:00:00
ATP6V0C	ATP6V0C	VATL_HUMAN	527	855	Hsa.ATP6V0C	GC123421	ATPase, H+ transporting, lysosomal 16kDa, V0 subunit c	Enzyme	Transmembrane|Transport	EC 3 (Hydrolases)	EC 3.6 (Acting on acid anhydrides)	EC 3.6.3 (Acting on acid anhydrides; catalysing transmembrane movement of substances)	Hydrolase|ATPase	3.6.3.14	3.6.3.14		3.6.3.14	No	Yes	V-ATPase proteolipid subunit family	P27449	No	IPR000195|IPR000245|IPR002379	0005515|0005773|0005774|0006811|0006879|0008286|0010008|0015991|0015992|0016020|0016021|0031625|0033179|0033572|0044419|0046933|0046961|0055085		No	Yes	Yes	No	2012-04-27 12:00:00
REN	REN	RENI_HUMAN	5972	9958	EC_3-4-23-15	GC002937	renin	Enzyme	Protease|Signal	EC 3 (Hydrolases)	EC 3.4 (Acting on peptide bonds (Peptidases))	EC 3.4.23 (Aspartic endopeptidases)	Hydrolase|Protease|Aspartic Endopeptidase	3.4.23.15	3.4.23.15	3.4.23.15	3.4.23.15	No	Yes	Peptidase A1 family	P00797	No	IPR001461|IPR021109	0001822|0001823|0002003|0002018|0004190|0005102|0005159|0005576|0005615|0005622|0006508|0006950|0008217|0008233|0008584|0009755|0016020|0042493|0042756|0043408|0044444|0048469|0051591|0070305	1BBS|1HRN|1RNE|2REN|1BIL|1BIM|2BKS|2BKT|2FS4|2G1N|2G1O|2G1R|2G1S|2G1Y|2G21|2G22|2G24|2G26|2G27|2G20|2I4Q|2IKO|2IKU|2IL2|2V0Z|2V10|2V11|2V12|3D91|2V13|2V16|3GW5|3G6Z|3G70|3G72|3KM4|3K1W|3OQF|2X0B|3OOT|3OQK|3OAD|3OAG|3OWN|3O9L|3Q3T|3SFC|3Q4B|3Q5H	No	Yes	Yes	No	2012-04-27 12:00:00
ADCY3	ADCY3	ADCY3_HUMAN	109	234	Hsa.ADCY3	GC018317	adenylate cyclase 3	Enzyme	Transmembrane|Binding	EC 4 (Lyases)	EC 4.6 (Phosphorus-Oxygen Lyases)	EC 4.6.1 (EC 4.6.1)		4.6.1.1	4.6.1.1	4.6.1.1	4.6.1.1	No	Yes	Adenylyl cyclase class-4/guanylyl cyclase family	O60266	No	IPR001054|IPR018297	0000166|0003924|0004016|0005516|0005524|0005624|0005634|0005737|0005886|0005887|0006112|0006171|0006184|0006833|0007143|0007165|0007173|0007189|0007193|0007202|0007268|0007608|0008294|0008543|0034199|0035556|0044281|0045121|0046872|0048011|0050896|0055085|0071377		No	No	Yes	No	2012-04-27 12:00:00
ADCY5	ADCY5	ADCY5_HUMAN	111	236	Hsa.ADCY5	GC023139	adenylate cyclase 5	Enzyme	Transmembrane|Binding	EC 4 (Lyases)	EC 4.6 (Phosphorus-Oxygen Lyases)	EC 4.6.1 (EC 4.6.1)		4.6.1.1	4.6.1.1	4.6.1.1	4.6.1.1	No	Yes	Adenylyl cyclase class-4/guanylyl cyclase family	O95622	No	IPR001054|IPR009398|IPR018297	0000166|0003924|0004016|0005524|0005624|0005768|0005886|0006112|0006171|0006184|0006833|0007165|0007173|0007189|0007193|0007202|0007268|0008294|0008543|0016021|0034199|0035556|0042383|0044281|0044424|0045121|0046872|0048011|0055085|0071377|0072372		No	No	Yes	No	2012-04-27 12:00:00
ADCY6	ADCY6	ADCY6_HUMAN	112	237	Hsa.ADCY6	GC007721	adenylate cyclase 6	Enzyme	Transmembrane|Binding	EC 4 (Lyases)	EC 4.6 (Phosphorus-Oxygen Lyases)	EC 4.6.1 (EC 4.6.1)		4.6.1.1	4.6.1.1	4.6.1.1	4.6.1.1	No	Yes	Adenylyl cyclase class-4/guanylyl cyclase family	O43306	No	IPR001054	0000166|0003924|0004016|0005102|0005515|0005524|0005624|0005768|0005886|0005929|0006112|0006171|0006184|0006833|0007165|0007173|0007189|0007193|0007202|0007268|0008294|0008543|0016021|0031528|0034199|0035556|0042383|0044281|0044424|0045121|0046872|0048011|0055085|0071377		No	No	Yes	No	2012-04-27 12:00:00
ADCY7	ADCY7	ADCY7_HUMAN	113	238	Hsa.ADCY7	GC011748	adenylate cyclase 7	Enzyme	Transmembrane|Binding	EC 4 (Lyases)	EC 4.6 (Phosphorus-Oxygen Lyases)	EC 4.6.1 (EC 4.6.1)		4.6.1.1	4.6.1.1	4.6.1.1	4.6.1.1	No	Yes	Adenylyl cyclase class-4/guanylyl cyclase family	P51828	No	IPR001054|IPR009398|IPR018297	0000166|0003924|0004016|0005524|0005886|0006112|0006171|0006184|0006833|0007165|0007173|0007189|0007193|0007202|0007268|0008543|0016021|0030819|0034199|0035556|0044281|0046872|0048011|0055085|0071361|0071377		No	No	Yes	No	2012-04-27 12:00:00
ADCY8	ADCY8	ADCY8_HUMAN	114	239	Hsa.ADCY8	GC031537	adenylate cyclase 8 (brain)	Enzyme	Transmembrane|Binding	EC 4 (Lyases)	EC 4.6 (Phosphorus-Oxygen Lyases)	EC 4.6.1 (EC 4.6.1)		4.6.1.1	4.6.1.1	4.6.1.1	4.6.1.1	No	Yes	Adenylyl cyclase class-4/guanylyl cyclase family	P40145	No	IPR001054	0000166|0003924|0004016|0005524|0005624|0005886|0006112|0006171|0006184|0006833|0007165|0007173|0007189|0007193|0007202|0007268|0007611|0008294|0008543|0016021|0019933|0034199|0035556|0044281|0046872|0048011|0055085|0071377		No	No	Yes	No	2012-04-27 12:00:00
ADCY9	ADCY9	ADCY9_HUMAN	115	240	Hsa.ADCY9	GC012170	adenylate cyclase 9	Enzyme	Transmembrane|Binding	EC 4 (Lyases)	EC 4.6 (Phosphorus-Oxygen Lyases)	EC 4.6.1 (EC 4.6.1)		4.6.1.1	4.6.1.1	4.6.1.1	4.6.1.1	No	Yes	Adenylyl cyclase class-4/guanylyl cyclase family	O60503	No	IPR001054|IPR018297	0000166|0003924|0004016|0005524|0005886|0005887|0006112|0006171|0006184|0006833|0007165|0007173|0007189|0007193|0007202|0007268|0008543|0034199|0035556|0044281|0046872|0048011|0055085|0071377		No	No	Yes	No	2012-04-27 12:00:00
ADH1A	ADH1A	ADH1A_HUMAN	124	249	Hsa.ADH1A	GC115149	alcohol dehydrogenase 1A (class I), alpha polypeptide	Enzyme	Binding	EC 1 (Oxidoreductases)	EC 1.1 (Acting on the CH-OH group of donors)	EC 1.1.1 (With NAD or NADP as acceptor)		1.1.1.1	1.1.1.1	1.1.1.1	1.1.1.1	No	No	Zinc-containing alcohol dehydrogenase family	P07327	No	IPR002328|IPR011032|IPR013149|IPR013154|IPR016040	0000166|0004024|0005515|0005737|0005829|0006066|0006069|0006351|0006805|0008270|0016491|0044281|0046872	1HSO|1U3T	No	No	Yes	No	2012-04-27 12:00:00
ADH1B	ADH1B	ADH1B_HUMAN	125	250	Hsa.ADH1B	GC024615	alcohol dehydrogenase 1B (class I), beta polypeptide	Enzyme	Binding	EC 1 (Oxidoreductases)	EC 1.1 (Acting on the CH-OH group of donors)	EC 1.1.1 (With NAD or NADP as acceptor)		1.1.1.1	1.1.1.1	1.1.1.1	1.1.1.1	No	No	Zinc-containing alcohol dehydrogenase family	P00325	No	IPR002328|IPR011032|IPR013149|IPR013154|IPR016040	0000166|0004024|0005737|0005829|0006069|0006805|0008270|0016491|0044281|0046872	1HDX|1HDY|1HDZ|1HTB|3HUD|1DEH|1HSZ|1U3U|1U3V	No	No	Yes	No	2012-04-27 12:00:00
ADH1C	ADH1C	ADH1G_HUMAN	126	251	Hsa.ADH1C	GC115150	alcohol dehydrogenase 1C (class I), gamma polypeptide	Enzyme	Binding	EC 1 (Oxidoreductases)	EC 1.1 (Acting on the CH-OH group of donors)	EC 1.1.1 (With NAD or NADP as acceptor)		1.1.1.1	1.1.1.1	1.1.1.1	1.1.1.1	No	No	Zinc-containing alcohol dehydrogenase family	P00326	No	IPR011032	0000166|0004022|0005737|0005829|0006069|0006805|0008270|0016491|0044281|0046872	1DDA|1HT0|1U3W	No	No	Yes	No	2012-04-27 12:00:00
ADH4	ADH4	ADH4_HUMAN	127	252	EC_1-1-1-21	GC024610	alcohol dehydrogenase 4 (class II), pi polypeptide	Enzyme	Binding	EC 1 (Oxidoreductases)	EC 1.1 (Acting on the CH-OH group of donors)	EC 1.1.1 (With NAD or NADP as acceptor)		1.1.1.1	1.1.1.1	1.1.1.1	1.1.1.1	No	No	Zinc-containing alcohol dehydrogenase family, Class-II subfamily	P08319	No	IPR002328|IPR011032|IPR013149|IPR013154|IPR016040	0001523|0003960|0004022|0004024|0004032|0004745|0005503|0005737|0005829|0006066|0006069|0006081|0006805|0008270|0015630|0016491|0016620|0019115|0019841|0042375|0042572|0044281|0046164|0046872|0051287	3COS	No	No	Yes	No	2012-04-27 12:00:00
ADH5	ADH5	ADHX_HUMAN	128	253	EC_1-1-1-284	GC024606	alcohol dehydrogenase 5 (class III), chi polypeptide	Enzyme	Binding	EC 1 (Oxidoreductases)	EC 1.1 (Acting on the CH-OH group of donors)	EC 1.1.1 (With NAD or NADP as acceptor)		1.1.1.284|1.1.1.1|1.1.1.-	1.1.1.284|1.1.1.1	1.1.1.1|1.1.1.-|1.1.1.284	1.1.1.1|1.1.1.284	No	No	Zinc-containing alcohol dehydrogenase family, Class-III subfamily	P11766	No	IPR002328|IPR011032|IPR013149|IPR013154|IPR016040	0000166|0001523|0003016|0004022|0005504|0005634|0005737|0005739|0006068|0006069|0007568|0008270|0009055|0016491|0018119|0018467|0032496|0042803|0045777|0046294|0046872|0051409|0051775|0051903	1TEH|1MA0|1M6W|1M6H|1MP0|1MC5|2FZE|2FZW|3QJ5	No	No	Yes	No	2012-04-27 12:00:00
CSNK1G3	CSNK1G3	KC1G3_HUMAN	1456	2456	Hsa.CSNK1G3	GC025439	casein kinase 1, gamma 3	Enzyme	Kinase|Signal|Binding	EC 2 (Transferases)	EC 2.7 (Transferring phosphorus-containing groups)	EC 2.7.11 (Protein-serine/threonine kinases)	Transferase|Phosphotransferase|Serine/Threonine Kinase	2.7.11.1	2.7.11.1	2.7.11.1	2.7.11.1	No	Yes	Protein kinase superfamily, CK1 Ser/Thr protein kinase family, Casein kinase I subfamily	Q9Y6M4	No	IPR000719|IPR008271|IPR011009|IPR017441|IPR022247	0000166|0004672|0004674|0005524|0005737|0006464|0006468|0007165|0016055	2CHL|2IZR|2IZS|2IZT|2IZU	No	Yes	Yes	No	2012-04-27 12:00:00
CSNK2A1	CSNK2A1	CSK21_HUMAN	1457	2457	Hsa.CSNK2A1	GC019826	casein kinase 2, alpha 1 polypeptide	Enzyme	Kinase|Signal|Binding	EC 2 (Transferases)	EC 2.7 (Transferring phosphorus-containing groups)	EC 2.7.11 (Protein-serine/threonine kinases)	Transferase|Phosphotransferase|Serine/Threonine Kinase	2.7.11.1	2.7.11.1	2.7.11.1	2.7.11.1	No	Yes	Protein kinase superfamily, Ser/Thr protein kinase family, CK2 subfamily	P68400	No	IPR000719|IPR008271|IPR011009|IPR017441	0000166|0004674|0005515|0005524|0005634|0005829|0005886|0006355|0006468|0007049|0007165|0007411|0008013|0016580|0016581|0016772|0019888|0030177|0031519|0043154|0046777|0047485|0050790|0051879|0061077|0071174	1JWH|1PJK|1NA7|2PVR|3BQC|3C13|3FWQ|2ZJW|3H30|3JUH|3MB6|3MB7|3NGA|3NSZ|3OWJ|3OWK|3OWL|3PE4|3RP0|3RPS|3PE1|3PE2|3AMY|3AT2|3AT3|3AT4|3TAX|3R0T|3Q04|3Q9W|3Q9X|3Q9Y|3Q9Z|3QA0	No	Yes	Yes	No	2012-04-27 12:00:00
CSNK2A2	CSNK2A2	CSK22_HUMAN	1459	2459	Hsa.CSNK2A2	GC012457	casein kinase 2, alpha prime polypeptide	Enzyme	Kinase|Signal|Binding	EC 2 (Transferases)	EC 2.7 (Transferring phosphorus-containing groups)	EC 2.7.11 (Protein-serine/threonine kinases)	Transferase|Phosphotransferase|Serine/Threonine Kinase	2.7.11.1	2.7.11.1	2.7.11.1	2.7.11.1	No	Yes	Protein kinase superfamily, Ser/Thr protein kinase family, CK2 subfamily	P19784	No	IPR000719|IPR011009	0000166|0004674|0005515|0005524|0005634|0005829|0006355|0006915|0007411|0016055|0031519|0047485|0051726|0071174	3E3B|3OFM|3RP0	No	Yes	Yes	No	2012-04-27 12:00:00
CSNK2B	CSNK2B	CSK2B_HUMAN	1460	2460	Hsa.CSNK2B	GC146042	casein kinase 2, beta polypeptide	Enzyme	Signal|Binding	EC 2 (Transferases)	EC 2.7 (Transferring phosphorus-containing groups)	EC 2.7.11 (Protein-serine/threonine kinases)	Transferase|Phosphotransferase|Serine/Threonine Kinase	2.7.11.1	2.7.11.1			No	Yes	Casein kinase 2 subunit beta family	P67870	No	IPR000704|IPR016149|IPR016150	0004674|0005102|0005515|0005634|0005737|0005829|0005886|0005956|0007165|0007411|0008134|0008285|0016055|0016301|0019887|0019904|0031519|0033211|0042802|0043623|0046872|0051101	1QF8|1DS5|1JWH|3EED	No	Yes	Yes	No	2012-04-27 12:00:00
CTBS	CTBS	DIAC_HUMAN	1486	2496	Hsa.CTBS	GC002281	chitobiase, di-N-acetyl-	Enzyme	Signal	EC 3 (Hydrolases)	EC 3.2 (Glycosylases)	EC 3.2.1 (Glycosidases, i.e. enzymes hydrolysing O- and S-glycosyl compounds)		3.2.1.-	3.2.1.-	3.2.1.-		No	No	Glycosyl hydrolase 18 family	Q01459	No	IPR017853	0004568|0005764|0005975|0006032|0009313|0043169		No	No	Yes	No	2012-04-27 12:00:00
CTH	CTH	CGL_HUMAN	1491	2501	EC_4-4-1-1	GC000605	cystathionase (cystathionine gamma-lyase)	Enzyme	Binding	EC 4 (Lyases)	EC 4.4 (Carbon-Sulfur Lyases)	EC 4.4.1 ((only sub-subclass identified to date))		4.4.1.1	4.4.1.1	4.4.1.1	4.4.1.1	No	No	Trans-sulfuration enzymes family	P32929	No	IPR015424	0000096|0000098|0004121|0004123|0005516|0005634|0005737|0005829|0006534|0006749|0008285|0008652|0016846|0018272|0019344|0019346|0030170|0030308|0034641|0044281|0047982|0051289|0070814|0080146	2NMP|3COG|3ELP	No	No	Yes	No	2012-04-27 12:00:00
EPHA4	EPHA4	EPHA4_HUMAN	2043	3388	Hsa.EPHA4	GC019241	EPH receptor A4	Enzyme	Kinase|Signal|Transmembrane|Binding	EC 2 (Transferases)	EC 2.7 (Transferring phosphorus-containing groups)	EC 2.7.10 (Protein-tyrosine kinases)	Protein Tyrosine Kinase	2.7.10.1	2.7.10.1	2.7.10.1	2.7.10.1	No	Yes	Protein kinase superfamily, Tyr protein kinase family, Ephrin receptor subfamily	P54764	No	IPR000719|IPR001090|IPR001245|IPR001426|IPR001660|IPR003961|IPR008266|IPR008979|IPR009030|IPR011009|IPR011510|IPR013761|IPR013783|IPR017441	0000166|0004672|0004714|0004872|0005004|0005005|0005515|0005524|0005737|0005886|0005887|0007155|0007275|0007399|0007628|0008045|0014069|0018108|0021957|0030054|0030424|0030425|0031594|0031901|0032314|0032317|0042731|0042995|0043507|0045211|0046777|0046875|0048681|0048710|0050770|0061001|0097155|0097156|0097161|2001108	3CKH|2WO1|2WO2|2WO3|3GXU	No	Yes	Yes	No	2012-04-27 12:00:00
CTRB1	CTRB1	CTRB1_HUMAN	1504	2521	Hsa.CTRB1	GC106262|GC101566	chymotrypsinogen B1	Enzyme	Protease|Signal	EC 3 (Hydrolases)	EC 3.4 (Acting on peptide bonds (Peptidases))	EC 3.4.21 (Serine endopeptidases)	Hydrolase|Protease|Serine Endopeptidase	3.4.21.1	3.4.21.1	3.4.21.1	3.4.21.1	No	Yes	Peptidase S1 family	P17538	No	IPR001254|IPR001314|IPR009003|IPR018114	0004252|0005576|0005615|0006508|0007586|0008233		Yes	Yes	Yes	No	2012-04-27 12:00:00
CTRL	CTRL	CTRL_HUMAN	1506	2524	Hsa.CTRL	GC012506	chymotrypsin-like	Enzyme	Protease|Signal	EC 3 (Hydrolases)	EC 3.4 (Acting on peptide bonds (Peptidases))	EC 3.4.21 (Serine endopeptidases)		3.4.21.-	3.4.21.-	3.4.21.-		No	Yes	Peptidase S1 family	P40313	No	IPR000243|IPR001254|IPR001314|IPR009003|IPR018114	0004252|0005615|0006508|0007586|0008233		No	No	Yes	No	2012-04-27 12:00:00
CTSB	CTSB	CATB_HUMAN	1508	2527	EC_3-4-22-1	GC031050	cathepsin B	Enzyme	Protease|Signal	EC 3 (Hydrolases)	EC 3.4 (Acting on peptide bonds (Peptidases))	EC 3.4.22 (Cysteine endopeptidases)	Hydrolase|Protease|Cysteine Endopeptidase	3.4.22.1	3.4.22.1	3.4.22.1	3.4.22.1	No	Yes	Peptidase C1 family	P07858	No	IPR000169|IPR000668|IPR012599	0004197|0005515|0005576|0005615|0005622|0005625|0005737|0005739|0005764|0005901|0006508|0006914|0007519|0008233|0008234|0009611|0009612|0009749|0009897|0014070|0014075|0016324|0030984|0042277|0042383|0042470|0042981|0043434|0045471|0048471|0050790|0060548|0070670|0097067	1HUC|1CSB|1PBH|3PBH|2PBH|1GMY|2IPP|3CBJ|3CBK|3K9M|3AI8	No	Yes	Yes	No	2012-04-27 12:00:00
CTSD	CTSD	CATD_HUMAN	1509	2529	EC_3-4-23-5	GC005616|GC005615	cathepsin D	Enzyme	Protease|Signal	EC 3 (Hydrolases)	EC 3.4 (Acting on peptide bonds (Peptidases))	EC 3.4.23 (Aspartic endopeptidases)	Hydrolase|Protease|Aspartic Endopeptidase	3.4.23.5	3.4.23.5	3.4.23.5	3.4.23.5	No	Yes	Peptidase A1 family	P07339	No	IPR001461|IPR001969|IPR007593|IPR009007|IPR012848|IPR021109	0004190|0005576|0005615|0005764|0006508|0008219|0008233|0031012|0042470	1LYA|1LYB|1LYW	Yes	Yes	Yes	No	2012-04-27 12:00:00
CTSE	CTSE	CATE_HUMAN	1510	2530	EC_3-4-23-34	GC126838	cathepsin E	Enzyme	Protease|Signal	EC 3 (Hydrolases)	EC 3.4 (Acting on peptide bonds (Peptidases))	EC 3.4.23 (Aspartic endopeptidases)		3.4.23.34	3.4.23.34	3.4.23.34	3.4.23.34	No	Yes	Peptidase A1 family	P14091	No	IPR001461|IPR021109	0004190|0005768|0006508|0007586|0008233|0019886	1LCG|1TZS	No	No	Yes	No	2012-04-27 12:00:00
CKMT2	CKMT2	KCRS_HUMAN	1160	1996	Hsa.CKMT2	GC025315	creatine kinase, mitochondrial 2 (sarcomeric)	Enzyme	Kinase|Binding	EC 2 (Transferases)	EC 2.7 (Transferring phosphorus-containing groups)	EC 2.7.3 (Phosphotransferases with a nitrogenous group as acceptor)		2.7.3.2	2.7.3.2	2.7.3.2	2.7.3.2	No	Yes	ATP:guanido phosphotransferase family	P17540	No	IPR022413	0000166|0004111|0005524|0005739|0005743|0006600|0006936|0016020|0034641|0044281	2GL6	No	No	Yes	No	2012-04-27 12:00:00
CLC	CLC	LPPL_HUMAN	1178	2014	Hsa.CLC	GC016578	Charcot-Leyden crystal protein	Enzyme	Other	EC 3 (Hydrolases)	EC 3.1 (Acting on ester bonds)	EC 3.1.1 (Carboxylic Ester Hydrolases)		3.1.1.5	3.1.1.5	3.1.1.5	3.1.1.5	No	No		Q05315	No	IPR001079|IPR008985|IPR013320	0004091|0004622|0005529|0007275|0016042|0016787	1LCL|1QKQ|1HDK|1G86	No	No	Yes	No	2012-04-27 12:00:00
CLK1	CLK1	CLK1_HUMAN	1195	2068	Hsa.CLK1	GC019114	CDC-like kinase 1	Enzyme	Kinase|Binding	EC 2 (Transferases)	EC 2.7 (Transferring phosphorus-containing groups)	EC 2.7.12 (Dual-specificity kinases (those acting on Ser/Thr and Tyr residues))	Protein Serine/Threonine Kinase	2.7.12.1	2.7.12.1	2.7.12.1	2.7.12.1	No	Yes	Protein kinase superfamily, CMGC Ser/Thr protein kinase family, Lammer subfamily	P49759	No	IPR000719|IPR008271|IPR011009|IPR017441	0000166|0004674|0004712|0004715|0005524|0005634|0005737|0008283|0018105|0018107|0018108|0043484|0046777	1Z57|2VAG	No	Yes	Yes	No	2012-04-27 12:00:00
CLK2	CLK2	CLK2_HUMAN	1196	2069	Hsa.CLK2	GC002629	CDC-like kinase 2	Enzyme	Kinase|Binding	EC 2 (Transferases)	EC 2.7 (Transferring phosphorus-containing groups)	EC 2.7.12 (Dual-specificity kinases (those acting on Ser/Thr and Tyr residues))	Transferase|Phosphotransferase|Serine/Threonine Kinase	2.7.12.1	2.7.12.1	2.7.12.1	2.7.12.1	No	Yes	Protein kinase superfamily, CMGC Ser/Thr protein kinase family, Lammer subfamily	P49760	No	IPR000719|IPR011009	0000166|0004674|0004712|0004713|0005515|0005524|0005634|0006468|0010212|0016607|0043484|0045721|0046777	3NR9	No	Yes	Yes	No	2012-04-27 12:00:00
KLKB1	KLKB1	KLKB1_HUMAN	3818	6371	EC_3-4-21-34	GC024201	kallikrein B, plasma (Fletcher factor) 1	Enzyme	Protease|Signal	EC 3 (Hydrolases)	EC 3.4 (Acting on peptide bonds (Peptidases))	EC 3.4.21 (Serine endopeptidases)	Hydrolase|Protease|Serine Endopeptidase	3.4.21.34	3.4.21.34	3.4.21.34	3.4.21.34	No	Yes	Peptidase S1 family, Plasma kallikrein subfamily	P03952	No	IPR000177|IPR001254|IPR001314|IPR003014|IPR003609|IPR009003|IPR018114	0002542|0004252|0005515|0005576|0005615|0005886|0006508|0006954|0007596|0007597|0008233|0031638|0031639|0051919	2ANW|2ANY	No	Yes	Yes	No	2012-04-27 12:00:00
HSD17B3	HSD17B3	DHB3_HUMAN	3293	5212	Hsa.HSD17B3	GC032682	hydroxysteroid (17-beta) dehydrogenase 3	Enzyme	Other	EC 1 (Oxidoreductases)	EC 1.1 (Acting on the CH-OH group of donors)	EC 1.1.1 (With NAD or NADP as acceptor)	Oxidoreductase|Dehydrogenase	1.1.1.64	1.1.1.64	1.1.1.64	1.1.1.64	No	No	Short-chain dehydrogenases/reductases (SDR) family, 17-beta-HSD 3 subfamily	P37058	No	IPR002198|IPR002347|IPR016040|IPR020904	0000166|0004303|0005789|0005792|0006082|0006702|0008202|0009635|0010288|0014070|0014823|0016491|0017143|0018879|0018958|0021766|0030539|0031667|0033197|0033327|0033591|0043627|0044281|0045471|0046685|0046686|0047045|0050327|0051412|0060992|0070542|0071236|0071371		No	Yes	Yes	No	2012-04-27 12:00:00
HSD17B2	HSD17B2	DHB2_HUMAN	3294	5211	Hsa.HSD17B2	GC011977	hydroxysteroid (17-beta) dehydrogenase 2	Enzyme	Signal|Transmembrane	EC 1 (Oxidoreductases)	EC 1.1 (Acting on the CH-OH group of donors)	EC 1.1.1 (With NAD or NADP as acceptor)	Oxidoreductase|Dehydrogenase	1.1.1.63|1.1.1.62	1.1.1.63|1.1.1.62	1.1.1.62|1.1.1.63	1.1.1.62|1.1.1.63	No	Yes	Short-chain dehydrogenases/reductases (SDR) family	P37059	No	IPR002198|IPR002347	0000166|0004303|0005789|0005792|0006702|0006703|0016020|0016021|0016491|0032526|0047006|0050327|0060348|0071248		No	Yes	Yes	No	2012-04-27 12:00:00
HSD17B4	HSD17B4	DHB4_HUMAN	3295	5213	EC_4-2-1-107	GC025424	hydroxysteroid (17-beta) dehydrogenase 4	Enzyme	Other	EC 4 (Lyases)	EC 4.2 (Carbon-Oxygen Lyases)	EC 4.2.1 (Hydro-Lyases)		4.2.1.119|4.2.1.107|1.1.1.n12|1.1.1.35	4.2.1.119|4.2.1.107	1.1.1.n12|4.2.1.107|4.2.1.119	1.1.1.35|4.2.1.107	No	No	Short-chain dehydrogenases/reductases (SDR) family	P51659	No	IPR002198|IPR002347|IPR002539|IPR003033|IPR016040|IPR020904	0000166|0003857|0004303|0005777|0005782|0006631|0006699|0008206|0015248|0015918|0016491|0016508|0016829|0016853|0032934|0033540|0033989|0043231|0044255|0044281	1IKT|1S9C|1ZBQ	No	No	Yes	No	2012-04-27 12:00:00
NDST1	NDST1	NDST1_HUMAN	3340	7680	Hsa.NDST1	GC025631	N-deacetylase/N-sulfotransferase (heparan glucosaminyl) 1	Enzyme	Signal|Transmembrane	EC 2 (Transferases)	EC 2.8 (Transferring sulfur-containing groups)	EC 2.8.2 (Sulfotransferases)		2.8.2.8|3.-.-.-|2.8.2.-	2.8.2.8	2.8.2.8|3.-.-.-|2.8.2.-	2.8.2.8	No	Yes	Sulfotransferase 1 family, NDST subfamily	P52848	No	IPR000863|IPR021930	0000139|0000165|0000271|0005794|0006477|0006954|0007224|0007585|0008146|0008543|0009790|0009887|0015012|0015016|0016020|0016021|0016740|0019213|0030203|0030900|0030901|0048702|0048703	1NST	No	No	No	No	2012-04-27 12:00:00
HYAL1	HYAL1	HYAL1_HUMAN	3373	5320	Hsa.HYAL1	GC021910	hyaluronoglucosaminidase 1	Enzyme	Signal	EC 3 (Hydrolases)	EC 3.2 (Glycosylases)	EC 3.2.1 (Glycosidases, i.e. enzymes hydrolysing O- and S-glycosyl compounds)	Hydrolase|Glycosidase	3.2.1.35	3.2.1.35	3.2.1.35	3.2.1.35	No	No	Glycosyl hydrolase 56 family	Q12794	No	IPR013032|IPR013785|IPR017853|IPR018155	0001618|0004415|0005576|0005615|0005622|0005737|0005764|0005792|0005975|0006954|0008134|0008219|0008285|0009615|0010634|0016798|0030212|0030213|0030214|0030307|0030308|0031410|0045750|0045766|0045785|0045927|0046677|0050501|0050679|0051216|0071347|0071356|0071467|0071493	2PE4	No	Yes	Yes	No	2012-04-27 12:00:00
ACVRL1	ACVRL1	ACVL1_HUMAN	94	175	Hsa.ACVRL1	GC138533	activin A receptor type II-like 1	Enzyme	Kinase|Signal|Transmembrane|Binding	EC 2 (Transferases)	EC 2.7 (Transferring phosphorus-containing groups)	EC 2.7.11 (Protein-serine/threonine kinases)	Protein Serine/Threonine Kinase	2.7.11.30|2.7.10.2	2.7.11.30	2.7.11.30	2.7.10.2|2.7.11.30	No	Yes	Protein kinase superfamily, TKL Ser/Thr protein kinase family, TGFB receptor subfamily	P37023	No	IPR000333|IPR000719|IPR003605|IPR008271|IPR011009	0000166|0001525|0001701|0001936|0001937|0001938|0001955|0002043|0004674|0004675|0004702|0004872|0005024|0005025|0005515|0005524|0005887|0006275|0006355|0006468|0007162|0007165|0007178|0007179|0008015|0008217|0008285|0009986|0010596|0016020|0016361|0030308|0030336|0030425|0030513|0035313|0043025|0043535|0045602|0045603|0045893|0046332|0046872|0048185|0050431|0051291|0051895	3MY0	No	Yes	Yes	No	2012-04-27 12:00:00
ACY1	ACY1	ACY1_HUMAN	95	177	EC_3-5-1-14	GC161836	aminoacylase 1	Enzyme	Binding	EC 3 (Hydrolases)	EC 3.5 (Acting on carbon-nitrogen bonds, other than peptide bonds)	EC 3.5.1 (In Linear Amides)		3.5.1.14	3.5.1.14	3.5.1.14	3.5.1.14	No	No	Peptidase M20A family	Q03154	No	IPR000073|IPR001261|IPR002933|IPR011650|IPR022742	0004046|0005737|0005829|0006508|0006520|0008152|0008237|0016787|0046872	1Q7L	No	No	Yes	No	2012-04-27 12:00:00
ACYP1	ACYP1	ACYP1_HUMAN	97	179	Hsa.ACYP1	GC009878	acylphosphatase 1, erythrocyte (common) type	Enzyme	Other	EC 3 (Hydrolases)	EC 3.6 (Acting on acid anhydrides)	EC 3.6.1 (In Phosphorus-Containing Anhydrides)		3.6.1.7	3.6.1.7	3.6.1.7	3.6.1.7	No	No	Acylphosphatase family	P07311	No	IPR001792|IPR017968|IPR020456	0003998|0006796|0016787	2K7J|2K7K|2VH7|2W4C|2W4P	No	No	Yes	No	2012-04-27 12:00:00
ACYP2	ACYP2	ACYP2_HUMAN	98	180	EC_3-6-1-7	GC017256	acylphosphatase 2, muscle type	Enzyme	Other	EC 3 (Hydrolases)	EC 3.6 (Acting on acid anhydrides)	EC 3.6.1 (In Phosphorus-Containing Anhydrides)		3.6.1.7	3.6.1.7	3.6.1.7	3.6.1.7	No	No	Acylphosphatase family	P14621	No	IPR001792|IPR020456	0003998|0005739|0006796|0016787		No	No	Yes	No	2012-04-27 12:00:00
ADA	ADA	ADA_HUMAN	100	186	EC_3-5-4-4	GC020093	adenosine deaminase	Enzyme	Binding	EC 3 (Hydrolases)	EC 3.5 (Acting on carbon-nitrogen bonds, other than peptide bonds)	EC 3.5.4 (In Cyclic Amidines)	Hydrolase|Deaminase	3.5.4.4	3.5.4.4	3.5.4.4	3.5.4.4	No	No	Adenosine and AMP deaminases family	P00813	No	IPR001365|IPR006650	0001666|0001701|0001821|0001829|0001883|0001889|0001890|0002314|0002636|0002686|0002906|0004000|0005515|0005615|0005737|0005764|0005829|0005886|0006144|0006154|0006157|0007155|0007568|0008270|0009117|0009168|0009897|0009986|0010460|0016020|0016787|0030054|0030890|0031410|0032261|0032839|0033089|0033632|0042110|0042323|0042542|0043025|0043066|0043101|0043103|0043278|0044281|0045187|0045987|0046061…	3IAR	No	Yes	Yes	No	2012-04-27 12:00:00
ADAM8	ADAM8	ADAM8_HUMAN	101	215	Hsa.ADAM8	GC004563	ADAM metallopeptidase domain 8	Enzyme	Protease|Signal|Transmembrane|Binding	EC 3 (Hydrolases)	EC 3.4 (Acting on peptide bonds (Peptidases))	EC 3.4.24 (Metalloendopeptidases)		3.4.24.-	3.4.24.-	3.4.24.-		No	Yes		P78325	No	IPR000742|IPR001590|IPR001762|IPR002870|IPR006586|IPR013032|IPR018358	0000902|0001525|0002102|0002523|0002675|0002687|0002693|0004222|0005509|0005515|0005737|0005886|0005887|0006508|0006954|0008233|0008237|0008270|0009986|0010954|0022407|0030335|0032010|0032127|0033089|0035419|0042581|0043524|0043621|0045780|0045785|0048247|0050714|0050839|0051044|0051092|0051897|0070245|0070820|0071065|0071133|0071456|2000309		No	No	No	No	2012-04-27 12:00:00
ADAM10	ADAM10	ADA10_HUMAN	102	188	EC_3-4-24-81	GC144154	ADAM metallopeptidase domain 10	Enzyme	Protease|Signal|Transmembrane|Binding	EC 3 (Hydrolases)	EC 3.4 (Acting on peptide bonds (Peptidases))	EC 3.4.24 (Metalloendopeptidases)	Hydrolase|Protease|Metalloendoproteinase	3.4.24.81	3.4.24.81	3.4.24.81	3.4.24.81	No	Yes		O14672	No	IPR001590|IPR001762	0001701|0004175|0004222|0005102|0005178|0005515|0005634|0005737|0005794|0005798|0005886|0006468|0006508|0006509|0007162|0007173|0007219|0007220|0007229|0007267|0008233|0008237|0008270|0008284|0009986|0010820|0012505|0014069|0016021|0017124|0019901|0030307|0030335|0034612|0042117|0042803|0046872|0051088|0051089		No	Yes	No	No	2012-04-27 12:00:00
ADAR	ADAR	DSRAD_HUMAN	103	225	Hsa.ADAR	GC119948	adenosine deaminase, RNA-specific	Enzyme	Binding	EC 3 (Hydrolases)	EC 3.5 (Acting on carbon-nitrogen bonds, other than peptide bonds)	EC 3.5.4 (In Cyclic Amidines)		3.5.4.-	3.5.4.-	3.5.4.-		No	No		P55265	No	IPR000607|IPR001159|IPR002466	0003677|0003725|0003726|0005622|0005634|0005654|0005730|0005737|0006382|0006397|0010467|0016553|0016556|0016787|0019221|0031047|0043066|0046872|0060337	1QBJ|1QGP|1XMK|2ACJ|2GXB|3F21|3F22|3F23|3IRQ|3IRR|2L54	No	No	No	No	2012-04-27 12:00:00
ADCY1	ADCY1	ADCY1_HUMAN	107	232	Hsa.ADCY1	GC028904	adenylate cyclase 1 (brain)	Enzyme	Transmembrane|Binding	EC 4 (Lyases)	EC 4.6 (Phosphorus-Oxygen Lyases)	EC 4.6.1 (EC 4.6.1)		4.6.1.1	4.6.1.1	4.6.1.1	4.6.1.1	No	Yes	Adenylyl cyclase class-4/guanylyl cyclase family	Q08828	No	IPR001054|IPR018297	0000166|0003924|0004016|0005516|0005524|0005634|0005886|0006112|0006171|0006184|0006833|0007165|0007173|0007189|0007193|0007202|0007268|0007409|0007616|0007623|0008294|0008543|0010226|0016021|0034199|0035556|0042493|0044281|0046872|0048011|0055085|0071377		No	No	Yes	No	2012-04-27 12:00:00
TGFBR1	TGFBR1	TGFR1_HUMAN	7046	11772	Hsa.TGFBR1	GC031999	transforming growth factor, beta receptor 1	Enzyme	Kinase|Signal|Transmembrane|Binding	EC 2 (Transferases)	EC 2.7 (Transferring phosphorus-containing groups)	EC 2.7.11 (Protein-serine/threonine kinases)	Protein Serine/Threonine Kinase	2.7.11.30|2.7.10.2	2.7.11.30	2.7.11.30	2.7.10.2|2.7.11.30	No	Yes	Protein kinase superfamily, TKL Ser/Thr protein kinase family, TGFB receptor subfamily	P36897	No	IPR000472|IPR000719|IPR002638|IPR003605|IPR008271|IPR011009|IPR017441	0000166|0000186|0001501|0001666|0001701|0001822|0001824|0001837|0004674|0004675|0004872|0005024|0005025|0005114|0005515|0005524|0005886|0005923|0006355|0006468|0006917|0007050|0007165|0007179|0007507|0007566|0007568|0008284|0008354|0009636|0009790|0009791|0009952|0010862|0014070|0016021|0016323|0016324|0018105|0018107|0019838|0030054|0030199|0030307|0030324|0031100|0031396|0031625|0034695|0040008…	1TBI|1B6C|1IAS|1PY5|1VJY|1RW8|2PJY|3FAA|3HMM|3GXL|2WOT|2WOU|3KCF|3KFD|2X7O|2L5S	No	Yes	Yes	No	2012-04-27 12:00:00
NAA10	NAA10	NAA10_HUMAN	8260	18704	Hsa.ARD1A	GC034180	N(alpha)-acetyltransferase 10, NatA catalytic subunit	Enzyme	Other	EC 2 (Transferases)	EC 2.3 (Acyltransferases)	EC 2.3.1 (Transferring groups other than amino-acyl groups)		2.3.1.88|2.3.1.-	2.3.1.88	2.3.1.-|2.3.1.88	2.3.1.88	No	No	Acetyltransferase family, ARD1 subfamily	P41227	No	IPR000182|IPR016181	0004596|0005515|0005622|0005634|0005737|0006323|0006474|0006475|0008080|0016407|0016746|0043022		No	No	No	No	2012-04-27 12:00:00
ADSL	ADSL	PUR8_HUMAN	158	291	EC_4-3-2-2	GC139388	adenylosuccinate lyase	Enzyme	Other	EC 4 (Lyases)	EC 4.3 (Carbon-Nitrogen Lyases)	EC 4.3.2 (Lyases Acting on Amides, Amidines, etc.)		4.3.2.2	4.3.2.2	4.3.2.2	4.3.2.2	No	No	Lyase 1 family, Adenylosuccinate lyase subfamily	P30566	No	IPR000362|IPR003031|IPR008948|IPR019468|IPR020557|IPR022761	0001666|0004018|0005625|0005737|0005739|0005829|0006144|0006164|0006167|0007584|0009060|0009168|0016829|0044281|0051262|0055086|0070626	2J91|2VD6	No	No	Yes	No	2012-04-27 12:00:00
ADSS	ADSS	PURA2_HUMAN	159	292	EC_6-3-4-4	GC003157	adenylosuccinate synthase	Enzyme	Binding	EC 6 (Ligases)	EC 6.3 (Forming Carbon-Nitrogen Bonds)	EC 6.3.4 (Other Carbon-Nitrogen Ligases)		6.3.4.4	6.3.4.4	6.3.4.4	6.3.4.4	No	No	Adenylosuccinate synthetase family	P30520	No		0000166|0000287|0002376|0004019|0005525|0005737|0005829|0005886|0006144|0006164|0006167|0009168|0016874|0042301|0044281|0055086	2V40	No	No	Yes	No	2012-04-27 12:00:00
AGA	AGA	ASPG_HUMAN	175	318	EC_3-5-1-26	GC024861	aspartylglucosaminidase	Enzyme	Signal	EC 3 (Hydrolases)	EC 3.5 (Acting on carbon-nitrogen bonds, other than peptide bonds)	EC 3.5.1 (In Linear Amides)		3.5.1.26	3.5.1.26	3.5.1.26	3.5.1.26	No	No	Ntn-hydrolase family	P20933	No	IPR000246	0003948|0005764|0005783|0006517|0016787|0033345|0043621|0051604	1APY|1APZ	No	No	No	No	2012-04-27 12:00:00
AGL	AGL	GDE_HUMAN	178	321	EC_3-2-1-33	GC000718	amylo-alpha-1, 6-glucosidase, 4-alpha-glucanotransferase	Enzyme	Other	EC 3 (Hydrolases)|EC 2 (Transferases)	EC 3.2 (Glycosylases)|EC 2.4 (Glycosyltransferases)	EC 3.2.1 (Glycosidases, i.e. enzymes hydrolysing O- and S-glycosyl compounds)|EC 2.4.1 (Hexosyltransferases)		3.2.1.33|2.4.1.25	3.2.1.33|2.4.1.25	2.4.1.25|3.2.1.33	2.4.1.25|3.2.1.33	No	No	Glycogen debranching enzyme family	P35573	No	IPR008928|IPR017853	0004133|0004134|0004135|0005515|0005529|0005625|0005634|0005730|0005737|0005829|0005975|0005978|0005980|0006006|0007584|0009725|0016234|0016529|0016757|0016798|0030247|0031593|0043033|0043169|0044281|0051384		No	No	Yes	No	2012-04-27 12:00:00
AGXT	AGXT	SPYA_HUMAN	189	341	EC_2-6-1-44	GC019357	alanine-glyoxylate aminotransferase	Enzyme	Other	EC 2 (Transferases)	EC 2.6 (Transferring nitrogenous groups)	EC 2.6.1 (Transaminases)		2.6.1.51|2.6.1.44	2.6.1.51|2.6.1.44	2.6.1.51|2.6.1.44	2.6.1.44|2.6.1.51	No	No	Class-V pyridoxal-phosphate-dependent aminotransferase family	P21549	No	IPR000192|IPR015421|IPR015424	0004760|0005515|0005739|0005759|0005777|0005782|0006625|0008453|0009436|0016597|0016740|0019265|0030170|0034641|0042803|0042853|0042866|0044281|0046487|0046724|0051384|0051591	1H0C|1J04|3R9A	No	No	Yes	No	2012-04-27 12:00:00
AHCY	AHCY	SAHH_HUMAN	191	343	EC_3-3-1-1	GC020018	adenosylhomocysteinase	Enzyme	Other	EC 3 (Hydrolases)	EC 3.3 (Acting on ether bonds)	EC 3.3.1 (Thioether and trialkylsulfonium hydrolases)	Hydrolase	3.3.1.1	3.3.1.1	3.3.1.1	3.3.1.1	No	No	Adenosylhomocysteinase family	P23526	No	IPR000043|IPR015878|IPR020082	0000096|0004013|0005737|0005829|0006730|0006805|0016787|0032259|0034641|0042470|0044281	1A7A|1LI4|3NJ4	No	Yes	Yes	No	2012-04-27 12:00:00
AK1	AK1	KAD1_HUMAN	203	361	EC_2-7-4-3	GC140203	adenylate kinase 1	Enzyme	Kinase|Binding	EC 2 (Transferases)	EC 2.7 (Transferring phosphorus-containing groups)	EC 2.7.4 (Phosphotransferases with a phosphate group as acceptor)		2.7.4.3	2.7.4.3	2.7.4.3	2.7.4.3	No	Yes	Adenylate kinase family	P00568	No	IPR000850	0000166|0004017|0005524|0005737|0005829|0006139|0015949|0016740|0019205|0044281|0046034|0055086	1Z83|2C95	No	No	Yes	No	2012-04-27 12:00:00
AK2	AK2	KAD2_HUMAN	204	362	Hsa.AK2	GC001987|GC002204	adenylate kinase 2	Enzyme	Kinase|Binding	EC 2 (Transferases)	EC 2.7 (Transferring phosphorus-containing groups)	EC 2.7.4 (Phosphotransferases with a phosphate group as acceptor)		2.7.4.3	2.7.4.3	2.7.4.3	2.7.4.3	No	Yes	Adenylate kinase family, AK2 subfamily	P54819	No	IPR000850|IPR007526|IPR009057|IPR017884	0000166|0004017|0005524|0005739|0005743|0005758|0015949|0016740|0044281|0055086	2C9Y	Yes	No	Yes	No	2012-04-27 12:00:00
AK4	AK4	KAD4_HUMAN	205	363	EC_2-7-4-10	GC000581|GC119989	adenylate kinase 4	Enzyme	Kinase|Binding	EC 2 (Transferases)	EC 2.7 (Transferring phosphorus-containing groups)	EC 2.7.4 (Phosphotransferases with a phosphate group as acceptor)		2.7.4.3	2.7.4.3	2.7.4.3	2.7.4.3	No	Yes	Adenylate kinase family	P27144	No	IPR000850|IPR007862	0000166|0004017|0005524|0005525|0005739|0005759|0006139|0016740	2AR7|2BBW|3NDP	Yes	No	No	No	2012-04-27 12:00:00
AKT1	AKT1	AKT1_HUMAN	207	391	Hsa.AKT1	GC010032	v-akt murine thymoma viral oncogene homolog 1	Enzyme	Kinase|Transport|Binding	EC 2 (Transferases)	EC 2.7 (Transferring phosphorus-containing groups)	EC 2.7.11 (Protein-serine/threonine kinases)	Transferase|Phosphotransferase|Serine/Threonine Kinase	2.7.11.1	2.7.11.1	2.7.11.1	2.7.11.1	No	Yes	Protein kinase superfamily, AGC Ser/Thr protein kinase family, RAC subfamily	P31749	No	IPR000719|IPR000961|IPR001849|IPR008271|IPR011009|IPR011993|IPR017441|IPR017892	0000060|0000166|0001934|0004672|0004674|0005515|0005524|0005547|0005624|0005634|0005654|0005737|0005829|0005886|0005975|0005979|0006417|0006464|0006468|0006469|0006809|0006810|0006915|0006916|0006924|0007165|0007173|0007186|0007275|0007399|0007596|0008283|0008286|0008543|0008629|0008633|0008643|0009408|0010467|0010748|0010907|0010975|0015630|0016070|0016071|0016301|0016310|0018105|0019899|0030154…	1H10|1UNP|1UNQ|1UNR|2UVM|2UZR|2UZS|3CQU|3CQW|3MV5|3MVH|3OCB|3O96|3OW4|3QKK|3QKL|3QKM	No	Yes	Yes	No	2012-04-27 12:00:00
FBP1	FBP1	F16P1_HUMAN	2203	3606	Hsa.FBP1	GC032671	fructose-1,6-bisphosphatase 1	Enzyme	Binding	EC 3 (Hydrolases)	EC 3.1 (Acting on ester bonds)	EC 3.1.3 (Phosphoric Monoester Hydrolases)		3.1.3.11	3.1.3.11	3.1.3.11	3.1.3.11	No	No	FBPase class 1 family	P09467	No	IPR000146	0005515|0005625|0005737|0005829|0005975|0006000|0006002|0006006|0006094|0006111|0016208|0016311|0016787|0030308|0032869|0035690|0042132|0042578|0044281|0045820|0046580|0046872|0048029|0051289|0071286	1FTA|2FHY|2FIE|2FIX|2VT5|2JJK|3A29|2WBB|2WBD|3KBZ|3KC0|3KC1|2Y5K|2Y5L	No	No	Yes	No	2012-04-27 12:00:00
FDFT1	FDFT1	FDFT_HUMAN	2222	3629	EC_2-5-1-21	GC030432	farnesyl-diphosphate farnesyltransferase 1	Enzyme	Transmembrane	EC 2 (Transferases)	EC 2.5 (Transferring alkyl or aryl groups, other than methyl groups)	EC 2.5.1 (Transferring Alkyl or Aryl Groups, Other than Methyl Groups)		2.5.1.21	2.5.1.21	2.5.1.21	2.5.1.21	No	No	Phytoene/squalene synthase family	P37268	No	IPR002060|IPR008949|IPR019845	0004310|0005783|0005789|0005792|0006694|0006695|0008299|0016020|0016021|0016491|0016765|0044255|0044281|0045338|0051996	1EZF|3LEE|3ASX|3Q2Z|3Q30	No	No	Yes	No	2012-04-27 12:00:00
FDPS	FDPS	FPPS_HUMAN	2224	3631	EC_2-5-1-10	GC001008	farnesyl diphosphate synthase	Enzyme	Binding	EC 2 (Transferases)	EC 2.5 (Transferring alkyl or aryl groups, other than methyl groups)	EC 2.5.1 (Transferring Alkyl or Aryl Groups, Other than Methyl Groups)		2.5.1.10|2.5.1.1	2.5.1.10|2.5.1.1	2.5.1.10|2.5.1.1	2.5.1.1|2.5.1.10	No	No	FPP/GGPP synthase family	P14324	No	IPR008949	0004161|0004337|0005634|0005730|0005737|0005739|0005829|0006695|0008299|0016740|0044281|0044419|0046872	1YQ7|1YV5|1ZW5|2F7M|2F89|2F8C|2F8Z|2F92|2F94|2F9K|2QIS|2OPN|2RAH|2VF6|3B7L|2OPM|3CP6|3N1V|3N1W|3N3L|3N45|3N46|3N49|3N5H|3N5J|3N6K|3RYE|3S4J	No	No	Yes	No	2012-04-27 12:00:00
FDXR	FDXR	ADRO_HUMAN	2232	3642	EC_1-18-1-2	GC014357	ferredoxin reductase	Enzyme	Transport	EC 1 (Oxidoreductases)	EC 1.18 (Acting on iron-sulfur proteins as donors)	EC 1.18.1 (With NAD+ or NADP+ as acceptor)		1.18.1.2	1.18.1.2	1.18.1.2	1.18.1.2	No	No	Ferredoxin--NADP reductase type 1 family	P22570	No	IPR013027|IPR016040	0000166|0004324|0005515|0005739|0005743|0005759|0006091|0006694|0006810|0008203|0015039|0022900|0055114|0070402|0070995		No	No	Yes	No	2012-04-27 12:00:00
FECH	FECH	HEMH_HUMAN	2235	3647	EC_4-99-1-1	GC015006	ferrochelatase	Enzyme	Binding	EC 4 (Lyases)	EC 4.99 (Other Lyases)	EC 4.99.1 (Sole sub-subclass for lyases that do not belong in the other subclasses)		4.99.1.1	4.99.1.1	4.99.1.1	4.99.1.1	No	No	Ferrochelatase family	P22830	No	IPR001015|IPR019772	0004325|0005515|0005739|0005743|0005759|0006091|0006778|0006783|0008198|0009416|0016020|0044281|0046501|0046872|0051537	1HRK|2HRC|2HRE|2PNJ|2PO5|2PO7|2QD1|2QD2|2QD3|2QD4|2QD5|3HCN|3HCO|3HCP|3HCR|3AQI	No	No	Yes	No	2012-04-27 12:00:00
FER	FER	FER_HUMAN	2241	3655	Hsa.FER	GC025371	fer (fps/fes related) tyrosine kinase	Enzyme	Kinase|Binding	EC 2 (Transferases)	EC 2.7 (Transferring phosphorus-containing groups)	EC 2.7.10 (Protein-tyrosine kinases)	Transferase|Phosphotransferase|Tyrosine Kinase	2.7.10.2	2.7.10.2	2.7.10.2	2.7.10.2	No	Yes	Protein kinase superfamily, Tyr protein kinase family, Fes/fps subfamily	P16591	No	IPR000719|IPR000980|IPR001060|IPR001245|IPR008266|IPR011009|IPR017441	0000166|0000226|0000790|0003779|0004713|0004715|0005154|0005524|0005634|0005737|0005829|0005886|0005938|0006468|0006935|0007155|0008284|0008289|0010591|0015629|0015630|0017137|0018108|0019901|0030027|0030054|0030335|0030838|0031234|0033007|0035556|0042058|0045295|0045296|0046777|0048008|0051092	2KK6	No	Yes	Yes	No	2012-04-27 12:00:00
FES	FES	FES_HUMAN	2242	3657	Hsa.FES	GC010656	feline sarcoma oncogene	Enzyme	Kinase|Binding	EC 2 (Transferases)	EC 2.7 (Transferring phosphorus-containing groups)	EC 2.7.10 (Protein-tyrosine kinases)	Transferase|Phosphotransferase|Tyrosine Kinase	2.7.10.2	2.7.10.2	2.7.10.2	2.7.10.2	No	Yes	Protein kinase superfamily, Tyr protein kinase family, Fes/fps subfamily	P07332	No	IPR000719|IPR000980|IPR001060|IPR001245|IPR008266|IPR010989|IPR011009|IPR017441	0000166|0004713|0004715|0005524|0005737|0005794|0005829|0005886|0005925|0006468|0007275|0007411|0008283|0008289|0008360|0010976|0015630|0016023|0018108|0030054|0030155|0031116|0031234|0031410|0034987|0035091|0042127|0043304|0045595|0045639|0046777|0060627|2000145|2000251	1WQU|2DCR|3BKB|3CBL|3CD3	No	Yes	Yes	No	2012-04-27 12:00:00
FGFR1	FGFR1	FGFR1_HUMAN	2260	3688	Hsa.FGFR1	GC031178	fibroblast growth factor receptor 1	Enzyme	Kinase|Signal|Transmembrane|Binding	EC 2 (Transferases)	EC 2.7 (Transferring phosphorus-containing groups)	EC 2.7.10 (Protein-tyrosine kinases)	Protein Tyrosine Kinase	2.7.10.1	2.7.10.1	2.7.10.1	2.7.10.1	No	Yes	Protein kinase superfamily, Tyr protein kinase family, Fibroblast growth factor receptor subfamily	P11362	No	IPR000719|IPR001245|IPR003006|IPR003597|IPR007110|IPR008266|IPR011009|IPR013098|IPR013783|IPR017441	0000165|0000166|0001501|0001764|0004713|0004872|0005007|0005515|0005524|0005576|0005634|0005737|0005829|0005886|0005887|0006355|0006468|0007411|0008201|0008284|0008286|0008543|0010518|0010863|0014068|0016021|0016023|0016477|0017134|0018108|0042803|0043009|0043406|0043410|0045595|0045666|0046777|0048015|0048705	1FGK|1AGW|1FGI|2FGI|1CVS|1EVT|1FQ9|1XR0|2CR3|3C4F|3GQI|3GQL|3JS2|3KXX|3KY2|3KRJ|3KRL|3RHX|3OJV	No	Yes	Yes	No	2012-04-27 12:00:00
GALNT3	GALNT3	GALT3_HUMAN	2591	4125	Hsa.GALNT3	GC139234	UDP-N-acetyl-alpha-D-galactosamine:polypeptide N-acetylgalactosaminyltransferase 3 (GalNAc-T3)	Enzyme	Signal|Transmembrane	EC 2 (Transferases)	EC 2.4 (Glycosyltransferases)	EC 2.4.1 (Hexosyltransferases)		2.4.1.41	2.4.1.41	2.4.1.41	2.4.1.41	No	Yes	Glycosyltransferase 2 family, GalNAc-T subfamily	Q14435	No	IPR000772|IPR001173	0000139|0004653|0005509|0005529|0005624|0005634|0005737|0005794|0005975|0016020|0016021|0016266|0016757|0018242|0018243|0030145|0032580|0043687|0044267|0048471		No	No	Yes	No	2012-04-27 12:00:00
GALT	GALT	GALT_HUMAN	2592	4135	EC_2-7-7-12	GC031786	galactose-1-phosphate uridylyltransferase	Enzyme	Binding	EC 2 (Transferases)	EC 2.7 (Transferring phosphorus-containing groups)	EC 2.7.7 (Nucleotidyltransferases)		2.7.7.12	2.7.7.12	2.7.7.12	2.7.7.12	No	No	Galactose-1-phosphate uridylyltransferase type 1 family	P07902	No	IPR005849|IPR005850|IPR011146|IPR011151|IPR019779	0005625|0005829|0005975|0006012|0006258|0008108|0008270|0016740|0016779|0019388|0044281|0046872		No	No	Yes	No	2012-04-27 12:00:00
GAMT	GAMT	GAMT_HUMAN	2593	4136	EC_2-1-1-2	GC016060	guanidinoacetate N-methyltransferase	Enzyme	Other	EC 2 (Transferases)	EC 2.1 (Transferring one-carbon groups)	EC 2.1.1 (Methyltransferases)		2.1.1.2	2.1.1.2	2.1.1.2	2.1.1.2	No	No	RMT2 methyltransferase family	Q14353	No		0005829|0006600|0006601|0006936|0008168|0016740|0030731|0032259|0034641|0044281	3ORH	No	No	Yes	No	2012-04-27 12:00:00
GAPDH	GAPDH	G3P_HUMAN	2597	4141	EC_1-2-1-12	GC006704	glyceraldehyde-3-phosphate dehydrogenase	Enzyme	Other	EC 1 (Oxidoreductases)	EC 1.2 (Acting on the aldehyde or oxo group of donors)	EC 1.2.1 (With NAD or NADP as acceptor)		1.2.1.12|2.6.99.-	1.2.1.12	1.2.1.12|2.6.99.-	1.2.1.12	No	No	Glyceraldehyde-3-phosphate dehydrogenase family	P04406	No	IPR016040|IPR020828|IPR020829|IPR020830|IPR020831	0004365|0005515|0005634|0005737|0005829|0005975|0006006|0006094|0006096|0016020|0016491|0016740|0035605|0035606|0044281|0048471|0050661|0050821|0051287|0051402	3GPD|1ZNQ|1U8F	No	No	Yes	No	2012-04-27 12:00:00
GARS	GARS	SYG_HUMAN	2617	4162	EC_6-1-1-14	GC028825	glycyl-tRNA synthetase	Enzyme	Binding	EC 6 (Ligases)	EC 6.1 (Forming Carbon-Oxygen Bonds)	EC 6.1.1 (Ligases Forming Aminoacyl-tRNA and Related Compounds)		6.1.1.14	6.1.1.14	6.1.1.14	6.1.1.14	No	No	Class-II aminoacyl-tRNA synthetase family	P41250	No	IPR000738|IPR002314|IPR002315|IPR004154|IPR006195|IPR009068	0000166|0004820|0005524|0005625|0005737|0005739|0005759|0005829|0006418|0006426|0008219|0010467|0015966|0016874|0030141|0046983	2PME|2PMF|2Q5H|2Q5I|2ZT5|2ZT6|2ZT7|2ZT8|2ZXF	No	No	Yes	No	2012-04-27 12:00:00
GART	GART	PUR2_HUMAN	2618	4163	EC_6-3-4-13	GC020642	phosphoribosylglycinamide formyltransferase, phosphoribosylglycinamide synthetase, phosphoribosylaminoimidazole synthetase	Enzyme	Binding	EC 6 (Ligases)|EC 2 (Transferases)	EC 6.3 (Forming Carbon-Nitrogen Bonds)|EC 2.1 (Transferring one-carbon groups)	EC 6.3.4 (Other Carbon-Nitrogen Ligases)|EC 2.1.2 (Hydroxymethyl-, Formyl- and Related Transferases)|EC 6.3.3 (Cyclo-Ligases)		6.3.4.13|2.1.2.2|6.3.3.1	6.3.4.13|2.1.2.2|6.3.3.1	6.3.4.13|6.3.3.1|2.1.2.2	2.1.2.2|6.3.3.1|6.3.4.13	No	No	GARS family; AIR synthase family; GART family	P22102	No	IPR000728|IPR001555|IPR002376|IPR010918|IPR011054|IPR011761|IPR013815|IPR013816|IPR016185|IPR016188|IPR020559|IPR020560|IPR020561|IPR020562	0000166|0004637|0004641|0004644|0005524|0005737|0005829|0006144|0006164|0006189|0008168|0009058|0009113|0009168|0010033|0010035|0016740|0016874|0044281|0046872|0048513|0055086	1MEO|1MEN|1MEJ|1NJS|1RBM|1RBQ|1RBY|1RBZ|1RC0|1RC1|1ZLX|1ZLY|2QK4|2V9Y	No	No	Yes	No	2012-04-27 12:00:00
FMO2	FMO2	FMO2_HUMAN	2327	3770	Hsa.FMO2	GC001178	flavin containing monooxygenase 2 (non-functional)	Enzyme	Transmembrane	EC 1 (Oxidoreductases)	EC 1.14 (Acting on paired donors, with incorporation or reduction of molecular oxygen)	EC 1.14.13 (With NADH or NADPH as one donor, and incorporation of one atom of oxygen)		1.14.13.8	1.14.13.8	1.14.13.8	1.14.13.8	No	No	FMO family	Q99518	No	IPR000960|IPR002254	0004497|0004499|0005783|0005789|0005792|0006082|0006739|0006805|0009404|0016020|0016021|0017144|0044281|0050660|0050661|0070995|0072592		No	No	Yes	No	2012-04-27 12:00:00
GBA	GBA	GLCM_HUMAN	2629	4177	EC_3-2-1-45	GC002626|GC138044	glucosidase, beta, acid	Enzyme	Signal	EC 3 (Hydrolases)	EC 3.2 (Glycosylases)	EC 3.2.1 (Glycosidases, i.e. enzymes hydrolysing O- and S-glycosyl compounds)		3.2.1.45	3.2.1.45	3.2.1.45	3.2.1.45	No	No	Glycosyl hydrolase 30 family	P04062	No	IPR001139|IPR017853	0004348|0005102|0005765|0005975|0006629|0006665|0006680|0006687|0007040|0008219|0016020|0016798|0023021|0032715|0035307|0043169|0043202|0043407|0044281|0046512|0046513|0050728|0071356	1OGS|1Y7V|2F61|2J25|2NSX|2NT0|2NT1|2V3D|2V3E|2V3F|2VT0|3GXD|3GXF|3GXI|3GXM|2WKL|2WCG|3KE0|3KEH|2XWD|2XWE	Yes	No	Yes	No	2012-04-27 12:00:00
GBE1	GBE1	GLGB_HUMAN	2632	4180	EC_2-4-1-18	GC023009	glucan (1,4-alpha-), branching enzyme 1	Enzyme	Other	EC 2 (Transferases)	EC 2.4 (Glycosyltransferases)	EC 2.4.1 (Hexosyltransferases)		2.4.1.18	2.4.1.18	2.4.1.18	2.4.1.18	No	No	Glycosyl hydrolase 13 family, GlgB subfamily	Q04446	No	IPR006047|IPR006048|IPR013780|IPR013781|IPR014756|IPR017853	0003844|0004553|0005829|0005975|0005977|0005978|0006006|0006091|0016757|0043169|0044281		No	No	No	No	2012-04-27 12:00:00
GC	GC	VTDB_HUMAN	2638	4187	Hsa.GC	GC024505	group-specific component (vitamin D binding protein)	Enzyme	Signal|Transport|Binding	EC 6 (Ligases)	EC 6.4 (Forming Carbon-Carbon Bonds)			6.4.-.-	6.4.-.-			No	Yes	ALB/AFP/VDB family	P02774	No	IPR000213|IPR000264|IPR014760|IPR015247|IPR020857|IPR020858	0003779|0005499|0005576|0005615|0005829|0008202|0042359|0043202|0044281|0051180|0051183	1J7E|1J78|1KXP|1KW2|1LOT|1MA9	No	No	Yes	No	2012-04-27 12:00:00
GCDH	GCDH	GCDH_HUMAN	2639	4189	EC_1-3-99-7	GC015326	glutaryl-CoA dehydrogenase	Enzyme	Other	EC 1 (Oxidoreductases)	EC 1.3 (Acting on the CH-CH group of donors)	EC 1.3.99 (With other acceptors)		1.3.99.7	1.3.99.7	1.3.99.7	1.3.99.7	No	No	Acyl-CoA dehydrogenase family	Q92947	No	IPR006089|IPR006090|IPR006091|IPR006092|IPR009075|IPR009100|IPR013786	0000062|0004361|0005739|0005743|0005759|0006554|0006637|0019395|0034641|0044281|0046949|0050660	1SIQ|1SIR|2R0M|2R0N	No	No	Yes	No	2012-04-27 12:00:00
GCH1	GCH1	GCH1_HUMAN	2643	4193	EC_3-5-4-16	GC009759|GC122626	GTP cyclohydrolase 1	Enzyme	Binding	EC 3 (Hydrolases)	EC 3.5 (Acting on carbon-nitrogen bonds, other than peptide bonds)	EC 3.5.4 (In Cyclic Amidines)		3.5.4.16	3.5.4.16	3.5.4.16	3.5.4.16	No	No	GTP cyclohydrolase I family	P30793	No	IPR018234|IPR020602	0000166|0003934|0005509|0005515|0005525|0005625|0005634|0005730|0005737|0005829|0006184|0006461|0006729|0006809|0006917|0008217|0008270|0014916|0016787|0030742|0031410|0031965|0032496|0034341|0034612|0042311|0042416|0042559|0042803|0043234|0044281|0045776|0046209|0046654|0048265|0050662|0050884|0050999|0051000|0051066|0051260|0051291	1FB1	Yes	No	Yes	No	2012-04-27 12:00:00
GCK	GCK	HXK4_HUMAN	2645	4195	Hsa.GCK	GC029785	glucokinase (hexokinase 4)	Enzyme	Kinase|Binding	EC 2 (Transferases)	EC 2.7 (Transferring phosphorus-containing groups)	EC 2.7.1 (Phosphotransferases with an alcohol group as acceptor)	Transferase|Phosphotransferase|Hexokinase	2.7.1.2	2.7.1.2	2.7.1.2	2.7.1.2	No	Yes	Hexokinase family	P35557	No	IPR001312|IPR019807|IPR022672|IPR022673	0000166|0004340|0005515|0005524|0005536|0005654|0005829|0005975|0006110|0008645|0010827|0015758|0016301|0016740|0031018|0032024|0032869|0042593|0044281|0044320|0045721|0045725|0050796|0051156|0051594|0055085	1GLK|1V4T|1V4S|3F9M|3FR0|3GOI|3A0I|3H1V|3IMX|3FGU|3ID8|3IDH|3QIC|3S41	No	Yes	Yes	No	2012-04-27 12:00:00
KAT2A	KAT2A	KAT2A_HUMAN	2648	4201	Hsa.KAT2A	GC014046	K(lysine) acetyltransferase 2A	Enzyme	Other	EC 2 (Transferases)	EC 2.3 (Acyltransferases)	EC 2.3.1 (Transferring groups other than amino-acyl groups)		2.3.1.48	2.3.1.48	2.3.1.48	2.3.1.48	No	No	GCN5 family	Q92830	No	IPR000182|IPR001487|IPR009464|IPR016181|IPR018359	0001701|0001756|0001843|0003682|0003713|0004402|0005515|0005634|0005671|0006338|0006357|0006366|0007399|0008283|0010484|0016578|0016740|0021537|0022037|0030901|0030914|0033276|0035264|0042826|0042981|0043966|0043997|0044154|0044419	1F68|1Z4R|3D7C	No	No	No	No	2012-04-27 12:00:00
KEL	KEL	KELL_HUMAN	3792	6308	Hsa.KEL	GC030292	Kell blood group, metallo-endopeptidase	Enzyme	Protease|Signal|Transmembrane|Binding	EC 3 (Hydrolases)	EC 3.4 (Acting on peptide bonds (Peptidases))	EC 3.4.24 (Metalloendopeptidases)		3.4.24.-	3.4.24.-	3.4.24.-		No	Yes	Peptidase M13 family	P23276	No	IPR018497	0004222|0005515|0005886|0006508|0008233|0016021|0042310|0046872		No	No	No	No	2012-04-27 12:00:00
KHK	KHK	KHK_HUMAN	3795	6315	EC_2-7-1-3	GC017117	ketohexokinase (fructokinase)	Enzyme	Kinase|Binding	EC 2 (Transferases)	EC 2.7 (Transferring phosphorus-containing groups)	EC 2.7.1 (Phosphotransferases with an alcohol group as acceptor)		2.7.1.3	2.7.1.3	2.7.1.3	2.7.1.3	No	Yes	Carbohydrate kinase PfkB family	P50053	No	IPR011611	0000166|0004454|0005524|0005737|0005829|0005975|0006001|0009744|0009749|0009750|0010043|0016301|0016740|0032868|0044281	2HLZ|2HQQ|2HW1|3B3L|3NBV|3NBW|3NC2|3NC9|3NCA|3RO4|3Q92|3QA2|3QAI	No	No	Yes	No	2012-04-27 12:00:00
KIT	KIT	KIT_HUMAN	3815	6342	Hsa.KIT	GC023760	v-kit Hardy-Zuckerman 4 feline sarcoma viral oncogene homolog	Enzyme	Kinase|Signal|Transmembrane|Binding	EC 2 (Transferases)	EC 2.7 (Transferring phosphorus-containing groups)	EC 2.7.10 (Protein-tyrosine kinases)	Protein Tyrosine Kinase	2.7.10.1	2.7.10.1	2.7.10.1	2.7.10.1	No	Yes	Protein kinase superfamily, Tyr protein kinase family, CSF-1/PDGF receptor subfamily	P10721	No	IPR000719|IPR001245|IPR001824|IPR007110|IPR008266|IPR009134|IPR011009|IPR013151|IPR013783|IPR017441	0000166|0000187|0002020|0002318|0002320|0004713|0004714|0004716|0004872|0005020|0005515|0005524|0005615|0005634|0005737|0005886|0006687|0007165|0007169|0007243|0007283|0007286|0008284|0008584|0009314|0009897|0010628|0010863|0014068|0016021|0018108|0019221|0019827|0019955|0023014|0030097|0030318|0035234|0042127|0042511|0042517|0042523|0042803|0043069|0043410|0043552|0046427|0046777|0046872|0048070…	1PKG|1T45|1T46|2E9W|2EC8|2VIF|3G0E|3G0F	No	Yes	Yes	No	2012-04-27 12:00:00
KLK1	KLK1	KLK1_HUMAN	3816	6357	EC_3-4-21-35	GC016804	kallikrein 1	Enzyme	Protease|Signal	EC 3 (Hydrolases)	EC 3.4 (Acting on peptide bonds (Peptidases))	EC 3.4.21 (Serine endopeptidases)		3.4.21.35	3.4.21.35	3.4.21.35	3.4.21.35	No	Yes	Peptidase S1 family, Kallikrein subfamily	P06870	No	IPR001254|IPR001314|IPR009003|IPR018114	0004252|0005634|0006508|0008233	1SPJ	No	No	Yes	No	2012-04-27 12:00:00
KLK2	KLK2	KLK2_HUMAN	3817	6363	Hsa.KLK2	GC139040	kallikrein-related peptidase 2	Enzyme	Protease|Signal	EC 3 (Hydrolases)	EC 3.4 (Acting on peptide bonds (Peptidases))	EC 3.4.21 (Serine endopeptidases)		3.4.21.35	3.4.21.35	3.4.21.35	3.4.21.35	No	Yes	Peptidase S1 family, Kallikrein subfamily	P20151	No	IPR001254|IPR001314|IPR009003|IPR018114	0004252|0006508|0008233		No	No	Yes	No	2012-04-27 12:00:00
ATP5C1	ATP5C1	ATPG_HUMAN	509	833	Hsa.ATP5C1	GC003248	ATP synthase, H+ transporting, mitochondrial F1 complex, gamma polypeptide 1	Enzyme	Transport	EC 3 (Hydrolases)	EC 3.6 (Acting on acid anhydrides)	EC 3.6.1 (In Phosphorus-Containing Anhydrides)		3.6.1.14	3.6.1.14			No	No	ATPase gamma chain family	P36542	No	IPR000131	0000275|0005739|0005743|0005753|0005759|0006119|0006200|0006754|0006811|0015992|0016020|0016887|0022857|0022904|0042776|0044281|0046933|0046961		No	No	Yes	No	2012-04-27 12:00:00
ATP5D	ATP5D	ATPD_HUMAN	513	837	Hsa.ATP5D	GC015112	ATP synthase, H+ transporting, mitochondrial F1 complex, delta subunit	Enzyme	Transport	EC 3 (Hydrolases)	EC 3.6 (Acting on acid anhydrides)	EC 3.6.1 (In Phosphorus-Containing Anhydrides)		3.6.1.14	3.6.1.14			No	No	ATPase epsilon chain family	P30049	No	IPR020546|IPR020547	0000275|0005215|0005524|0005739|0005743|0005753|0005759|0006119|0006172|0006200|0006754|0006811|0015992|0016020|0016887|0022857|0022904|0032403|0042776|0043531|0044281|0046688|0046933|0046961		No	No	Yes	No	2012-04-27 12:00:00
ATP5E	ATP5E	ATP5E_HUMAN	514	838	Hsa.ATP5E	GC020199	ATP synthase, H+ transporting, mitochondrial F1 complex, epsilon subunit	Enzyme	Transport	EC 3 (Hydrolases)	EC 3.6 (Acting on acid anhydrides)	EC 3.6.3 (Acting on acid anhydrides; catalysing transmembrane movement of substances)		3.6.3.14	3.6.3.14			No	No	Eukaryotic ATPase epsilon family	P56381	No	IPR006721|IPR006797	0000275|0005739|0005753|0005759|0006200|0006811|0015992|0016020|0016787|0016887|0022857|0022904|0042776|0044281|0046933|0046961		No	No	Yes	No	2012-04-27 12:00:00
ATP5F1	ATP5F1	AT5F1_HUMAN	515	840	Hsa.ATP5F1	GC000796	ATP synthase, H+ transporting, mitochondrial Fo complex, subunit B1	Enzyme	Transport	EC 3 (Hydrolases)	EC 3.6 (Acting on acid anhydrides)	EC 3.6.1 (In Phosphorus-Containing Anhydrides)		3.6.1.14	3.6.1.14			No	No	Eukaryotic ATPase B chain family	P24539	No	IPR008688	0000276|0005515|0005739|0005743|0005753|0005759|0006200|0006811|0015078|0015986|0016020|0016887|0022857|0022904|0042776|0044281|0046933		No	No	Yes	No	2012-04-27 12:00:00
ATP5G1	ATP5G1	AT5G1_HUMAN	516	841	Hsa.ATP5G1	GC013250	ATP synthase, H+ transporting, mitochondrial Fo complex, subunit C1 (subunit 9)	Enzyme	Transmembrane|Transport|Binding	EC 3 (Hydrolases)	EC 3.6 (Acting on acid anhydrides)	EC 3.6.1 (In Phosphorus-Containing Anhydrides)		3.6.1.14	3.6.1.14			No	Yes	ATPase C chain family	P05496	No	IPR000454|IPR002379	0005215|0005739|0005743|0005753|0006810|0006811|0008289|0015078|0015991|0016020|0016021|0022904|0042776|0044281|0045263		No	No	Yes	No	2012-04-27 12:00:00
ATP5G2	ATP5G2	AT5G2_HUMAN	517	842	Hsa.ATP5G2	GC007802	ATP synthase, H+ transporting, mitochondrial Fo complex, subunit C2 (subunit 9)	Enzyme	Transmembrane|Transport|Binding	EC 3 (Hydrolases)	EC 3.6 (Acting on acid anhydrides)	EC 3.6.1 (In Phosphorus-Containing Anhydrides)		3.6.1.14	3.6.1.14			No	Yes	ATPase C chain family	Q06055	No	IPR000454|IPR002379|IPR020537	0005215|0005739|0005753|0006810|0006811|0008289|0015078|0015986|0015991|0016020|0016021|0031966|0045263		No	No	No	No	2012-04-27 12:00:00
ATP5G3	ATP5G3	AT5G3_HUMAN	518	843	Hsa.ATP5G3	GC019020	ATP synthase, H+ transporting, mitochondrial Fo complex, subunit C3 (subunit 9)	Enzyme	Transmembrane|Transport|Binding	EC 3 (Hydrolases)	EC 3.6 (Acting on acid anhydrides)	EC 3.6.1 (In Phosphorus-Containing Anhydrides)		3.6.1.14	3.6.1.14			No	Yes	ATPase C chain family	P48201	No	IPR000454|IPR002379|IPR020537	0005215|0005739|0005753|0006810|0006811|0007568|0008289|0015078|0015986|0015991|0016020|0016021|0031966|0045263|0045471		No	No	Yes	No	2012-04-27 12:00:00
AKT2	AKT2	AKT2_HUMAN	208	392	Hsa.AKT2	GC016586	v-akt murine thymoma viral oncogene homolog 2	Enzyme	Kinase|Transport|Binding	EC 2 (Transferases)	EC 2.7 (Transferring phosphorus-containing groups)	EC 2.7.11 (Protein-serine/threonine kinases)	Transferase|Phosphotransferase|Serine/Threonine Kinase	2.7.11.1	2.7.11.1	2.7.11.1	2.7.11.1	No	Yes	Protein kinase superfamily, AGC Ser/Thr protein kinase family, RAC subfamily	P31751	No	IPR000719|IPR000961|IPR001849|IPR008271|IPR011009|IPR011993|IPR017441|IPR017892	0000166|0004674|0005080|0005515|0005524|0005625|0005634|0005654|0005737|0005739|0005792|0005829|0005886|0005975|0006417|0006464|0006810|0006970|0007165|0007275|0008286|0008643|0009967|0010628|0010748|0010765|0010907|0014850|0016301|0016310|0030027|0030334|0030335|0031982|0032000|0032593|0032869|0032870|0033119|0033138|0043066|0043154|0043491|0045429|0045444|0045725|0045944|0046326|0046328|0050927…	1O6L|1O6K|1GZO|1GZN|1GZK|1MRY|1MRV|1P6S|2JDO|2JDR|2UW9|3E87|3E88|3E8D|3D0E|2X39|2XH5	No	Yes	Yes	No	2012-04-27 12:00:00
ALAD	ALAD	HEM2_HUMAN	210	395	EC_4-2-1-24	GC032796	aminolevulinate dehydratase	Enzyme	Binding	EC 4 (Lyases)	EC 4.2 (Carbon-Oxygen Lyases)	EC 4.2.1 (Hydro-Lyases)		4.2.1.24	4.2.1.24	4.2.1.24	4.2.1.24	No	No	ALADH family	P13716	No	IPR001731|IPR013785	0003824|0004655|0005829|0006778|0006783|0008270|0016829|0032791|0042802|0044281|0051260	1E51|1PV8	No	No	Yes	No	2012-04-27 12:00:00
ALAS1	ALAS1	HEM1_HUMAN	211	396	EC_2-3-1-37	GC021932	aminolevulinate, delta-, synthase 1	Enzyme	Other	EC 2 (Transferases)	EC 2.3 (Acyltransferases)	EC 2.3.1 (Transferring groups other than amino-acyl groups)		2.3.1.37	2.3.1.37	2.3.1.37	2.3.1.37	No	No	Class-II pyridoxal-phosphate-dependent aminotransferase family	P13196	No	IPR001917|IPR004839|IPR015118|IPR015421|IPR015422|IPR015424	0003870|0005634|0005730|0005737|0005739|0005759|0006778|0006783|0009058|0016746|0016769|0030170|0033014|0044255|0044281		No	No	Yes	No	2012-04-27 12:00:00
ALAS2	ALAS2	HEM0_HUMAN	212	397	Hsa.ALAS2	GC033861	aminolevulinate, delta-, synthase 2	Enzyme	Other	EC 2 (Transferases)	EC 2.3 (Acyltransferases)	EC 2.3.1 (Transferring groups other than amino-acyl groups)		2.3.1.37	2.3.1.37	2.3.1.37	2.3.1.37	No	No	Class-II pyridoxal-phosphate-dependent aminotransferase family	P22557	No	IPR001917|IPR004839|IPR015118|IPR015421|IPR015422|IPR015424	0001666|0003870|0005515|0005739|0005743|0005759|0006778|0006783|0006879|0009058|0016594|0016746|0016769|0030170|0030218|0032364|0033014|0042541|0044281|0050662		No	No	Yes	No	2012-04-27 12:00:00
ALB	ALB	ALBU_HUMAN	213	399	Hsa.ALB	GC023826	albumin	Enzyme	Signal|Binding	EC 6 (Ligases)	EC 6.1 (Forming Carbon-Oxygen Bonds)	EC 6.1.1 (Ligases Forming Aminoacyl-tRNA and Related Compounds)	Binding Protein	6.1.1.16	6.1.1.16			No	Yes	ALB/AFP/VDB family	P02768	No	IPR000264|IPR001703|IPR014760|IPR020857|IPR020858	0002576|0003677|0005504|0005507|0005515|0005576|0005604|0005615|0005737|0006629|0006810|0006950|0007584|0007596|0008144|0008206|0008270|0009267|0010033|0015643|0015721|0016209|0019825|0019836|0019899|0030168|0030170|0031093|0042157|0043066|0043069|0043234|0043252|0043498|0044281|0046010|0046689|0046872|0051087|0051659|0055085|0070541	1UOR|1AO6|1BJ5|1BKE|1BM0|1E7I|1E7G|1E7F|1E7E|1E7H|1E7C|1E7B|1E7A|1E78|1HA2|1H9Z|1GNJ|1GNI|1O9X|1HK1|1HK2|1HK5|1HK4|1HK3|1N5U|1TF0|1YSX|2BX8|2BXA|2BXB|2BXC|2BXD|2BXE|2BXF|2BXG|2BXH|2BXI|2BXK|2BXL|2BXM|2BXN|2BXO|2BXP|2BXQ|2ESG|2I2Z|2I30|2VDB|3B9L|3B9M|2VUE|2VUF|3CX9|3A73|3JQZ|3JRY|3LU6|3LU7|3LU8|2XSI|2XVQ|2XVU|2XVV|2XVW|2XW0|2XW1|2YDF|3SQJ	No	Yes	Yes	No	2012-04-27 12:00:00
ALDH1A1	ALDH1A1	AL1A1_HUMAN	216	402	Hsa.ALDH1A1	GC162036	aldehyde dehydrogenase 1 family, member A1	Enzyme	Other	EC 1 (Oxidoreductases)	EC 1.2 (Acting on the aldehyde or oxo group of donors)	EC 1.2.1 (With NAD or NADP as acceptor)		1.2.1.36	1.2.1.36	1.2.1.36	1.2.1.36	No	No	Aldehyde dehydrogenase family	P00352	No	IPR010916|IPR015590|IPR016160|IPR016161|IPR016162|IPR016163	0001758|0004029|0005099|0005497|0005737|0005829|0006069|0006081|0006805|0016491|0032320|0044281		No	No	Yes	No	2012-04-27 12:00:00
ALDH3A1	ALDH3A1	AL3A1_HUMAN	218	405	Hsa.ALDH3A1	GC013828	aldehyde dehydrogenase 3 family, member A1	Enzyme	Other	EC 1 (Oxidoreductases)	EC 1.2 (Acting on the aldehyde or oxo group of donors)	EC 1.2.1 (With NAD or NADP as acceptor)		1.2.1.5	1.2.1.5	1.2.1.5	1.2.1.5	No	No	Aldehyde dehydrogenase family	P30838	No	IPR015590|IPR016160|IPR016161|IPR016162|IPR016163	0001666|0004028|0004029|0004030|0005737|0005783|0005829|0006081|0007568|0007584|0008106|0008284|0014070|0016491|0042493|0051384|0051591|0055114	3SZA|3SZB	No	No	Yes	No	2012-04-27 12:00:00
ALDH1B1	ALDH1B1	AL1B1_HUMAN	219	407	Hsa.ALDH1B1	GC031831	aldehyde dehydrogenase 1 family, member B1	Enzyme	Other	EC 1 (Oxidoreductases)	EC 1.2 (Acting on the aldehyde or oxo group of donors)	EC 1.2.1 (With NAD or NADP as acceptor)		1.2.1.3	1.2.1.3	1.2.1.3	1.2.1.3	No	No	Aldehyde dehydrogenase family	P30837	No	IPR015590|IPR016160|IPR016161|IPR016162|IPR016163	0004029|0005634|0005730|0005739|0005759|0005975|0016491|0043231		No	No	Yes	No	2012-04-27 12:00:00
CRYM	CRYM	CRYM_HUMAN	1428	2418	Hsa.CRYM	GC012260	crystallin, mu	Enzyme	Other	EC 1 (Oxidoreductases)	EC 1.5 (Acting on the CH-NH group of donors)	EC 1.5.1 (With NAD or NADP as acceptor)		1.5.1.25	1.5.1.25	1.5.1.25		No	No	Ornithine cyclodeaminase family	Q14894	No	IPR003462|IPR016040	0000122|0003714|0005634|0005730|0005737|0005886|0007605|0016491|0042803|0047127|0050661|0070324|0070327	2I99	No	No	Yes	No	2012-04-27 12:00:00
CRYZ	CRYZ	QOR_HUMAN	1429	2419	EC_1-6-5-5	GC002254	crystallin, zeta (quinone reductase)	Enzyme	Binding	EC 1 (Oxidoreductases)	EC 1.6 (Acting on NADH or NADPH)	EC 1.6.5 (With a quinone or similar compound as acceptor)		1.6.5.5	1.6.5.5	1.6.5.5	1.6.5.5	No	No	Zinc-containing alcohol dehydrogenase family, Quinone oxidoreductase subfamily	Q08257	No	IPR011032	0000166|0003723|0003730|0003960|0005625|0005737|0005794|0005829|0007601|0008270|0016491|0042178|0043231|0051289|0070402|0070404	1YB5	No	No	Yes	No	2012-04-27 12:00:00
CS	CS	CISY_HUMAN	1431	2422	EC_2-3-3-1	GC007029	citrate synthase	Enzyme	Other	EC 2 (Transferases)	EC 2.3 (Acyltransferases)	EC 2.3.3 (Acyl groups converted into alkyl on transfer)		2.3.3.1	2.3.3.1	2.3.3.1	2.3.3.1	No	No	Citrate synthase family	O75390	No	IPR002020|IPR016141|IPR016142|IPR019810	0004108|0005739|0005759|0005975|0006084|0006099|0006101|0006107|0016740|0044262|0044281		No	No	Yes	No	2012-04-27 12:00:00
CA9	CA9	CAH9_HUMAN	768	1383	Hsa.CA9	GC031799	carbonic anhydrase IX	Enzyme	Signal|Transmembrane|Binding	EC 4 (Lyases)	EC 4.2 (Carbon-Oxygen Lyases)	EC 4.2.1 (Hydro-Lyases)		4.2.1.1	4.2.1.1	4.2.1.1	4.2.1.1	No	Yes	Alpha-carbonic anhydrase family	Q16790	No	IPR001148	0002009|0004089|0005634|0005730|0005886|0006730|0008270|0016021|0016829|0031528|0042995|0046872|0046903	2HKF|3IAI	No	No	Yes	No	2012-04-27 12:00:00
CA12	CA12	CAH12_HUMAN	771	1371	Hsa.CA12	GC120653	carbonic anhydrase XII	Enzyme	Signal|Transmembrane|Binding	EC 4 (Lyases)	EC 4.2 (Carbon-Oxygen Lyases)	EC 4.2.1 (Hydro-Lyases)		4.2.1.1	4.2.1.1	4.2.1.1	4.2.1.1	No	Yes	Alpha-carbonic anhydrase family	O43570	No	IPR001148|IPR018338	0004089|0006730|0008270|0016020|0016021|0016829|0046872	1JD0|1JCZ	No	No	Yes	No	2012-04-27 12:00:00
DDR1	DDR1	DDR1_HUMAN	780	2730	Hsa.DDR1	GC115317	discoidin domain receptor tyrosine kinase 1	Enzyme	Kinase|Signal|Transmembrane|Binding	EC 2 (Transferases)	EC 2.7 (Transferring phosphorus-containing groups)	EC 2.7.10 (Protein-tyrosine kinases)	Transferase|Phosphotransferase|Serine/Threonine Kinase	2.7.10.1	2.7.10.1	2.7.10.1	2.7.10.1	No	Yes	Protein kinase superfamily, Tyr protein kinase family, Insulin receptor subfamily	Q08345	No	IPR000421|IPR000719|IPR001245|IPR002011|IPR008266|IPR008979|IPR011009	0000166|0001558|0001952|0004672|0004714|0004872|0005515|0005518|0005524|0005576|0005886|0005887|0007155|0007566|0008285|0010715|0014909|0016323|0016772|0031100|0038062|0038063|0038083|0043583|0043588|0044319|0046777|0060444|0060749|0061302		No	Yes	Yes	No	2012-04-27 12:00:00
CAD	CAD	PYR1_HUMAN	790	1424	Hsa.CAD	GC017121	carbamoyl-phosphate synthetase 2, aspartate transcarbamylase, and dihydroorotase	Enzyme	Binding	EC 6 (Ligases)|EC 2 (Transferases)|EC 3 (Hydrolases)	EC 6.3 (Forming Carbon-Nitrogen Bonds)|EC 2.1 (Transferring one-carbon groups)|EC 3.5 (Acting on carbon-nitrogen bonds, other than peptide bonds)	EC 6.3.5 (CarbonNitrogen Ligases with Glutamine as Amido-N-Donor)|EC 2.1.3 (Carboxy- and Carbamoyltransferases)|EC 3.5.2 (In Cyclic Amides)		6.3.5.5|2.1.3.2|3.5.2.3	6.3.5.5|2.1.3.2|3.5.2.3	6.3.5.5|2.1.3.2|3.5.2.3	2.1.3.2|3.5.2.3|6.3.5.5	No	No	DHOase family	P27708	No	IPR002082|IPR002195|IPR002474|IPR005479|IPR005480|IPR005481|IPR005483|IPR006130|IPR006131|IPR006132|IPR006680|IPR011059|IPR011607|IPR011761|IPR013815|IPR013816|IPR016185|IPR017926	0000166|0004070|0004088|0004151|0004672|0005524|0005625|0005634|0005737|0005829|0006206|0006207|0006221|0006520|0006541|0006543|0006807|0007565|0009790|0014075|0016363|0016740|0016874|0017144|0018107|0019899|0031000|0031100|0033574|0042802|0042995|0043025|0043195|0043234|0044281|0046134|0046777|0046872|0055086|0070335|0070409		No	No	Yes	No	2012-04-27 12:00:00
CALM1	CALM1	CALM_HUMAN	801	1442	Hsa.CALM1	GC009423|GC114413|GC018436	calmodulin 1 (phosphorylase kinase, delta)	Enzyme	Other	EC 2 (Transferases)	EC 2.7 (Transferring phosphorus-containing groups)	EC 2.7.11 (Protein-serine/threonine kinases)		2.7.11.19	2.7.11.19			No	No	Calmodulin family	P62158	No	IPR001125|IPR011992|IPR018247|IPR018248|IPR018249		1CDL|1CLL|1CTR|1AJI|1NKF|1J7P|1J7O|1K93|1K90|1LVC|1IWQ|1L7Z|1PK0|1SW8|1S26|1SK6|1Y6W|1XFU|1XFV|1XFW|1XFX|1XFY|1XFZ|1ZOT|1YRU|2BE6|2F3Y|2F3Z|1YRT|1WRZ|1YR5|1ZUZ|2HF5|2I08|2V01|2V02|2K0E|2K0F|2R28|2VAY|3DVE|3DVJ|3DVK|3DVM|2JZI|3BYA|3G43|2K0J|2WEL|2W73|2K61|3HR4|3EWT|3EWV|2KNE|2X0G|2KUG|2KUH|3O77|3O78|3OXQ|2L53|2L7L|2Y4V	Yes	No	Yes	No	2012-04-27 12:00:00
CALM2	CALM2	CALM_HUMAN	805	1445	Hsa.CALM2	GC009423|GC114413|GC018436	calmodulin 2 (phosphorylase kinase, delta)	Enzyme	Other	EC 2 (Transferases)	EC 2.7 (Transferring phosphorus-containing groups)	EC 2.7.11 (Protein-serine/threonine kinases)		2.7.11.19	2.7.11.19			No	No	Calmodulin family	P62158	No	IPR001125|IPR011992|IPR018247|IPR018248|IPR018249		1CDL|1CLL|1CTR|1AJI|1NKF|1J7P|1J7O|1K93|1K90|1LVC|1IWQ|1L7Z|1PK0|1SW8|1S26|1SK6|1Y6W|1XFU|1XFV|1XFW|1XFX|1XFY|1XFZ|1ZOT|1YRU|2BE6|2F3Y|2F3Z|1YRT|1WRZ|1YR5|1ZUZ|2HF5|2I08|2V01|2V02|2K0E|2K0F|2R28|2VAY|3DVE|3DVJ|3DVK|3DVM|2JZI|3BYA|3G43|2K0J|2WEL|2W73|2K61|3HR4|3EWT|3EWV|2KNE|2X0G|2KUG|2KUH|3O77|3O78|3OXQ|2L53|2L7L|2Y4V	Yes	No	No	No	2012-04-27 12:00:00
CALM3	CALM3	CALM_HUMAN	808	1449	Hsa.CALM3	GC114414|GC009423|GC114413|GC018436	calmodulin 3 (phosphorylase kinase, delta)	Enzyme	Other	EC 2 (Transferases)	EC 2.7 (Transferring phosphorus-containing groups)	EC 2.7.11 (Protein-serine/threonine kinases)		2.7.11.19	2.7.11.19			No	No	Calmodulin family	P62158	No	IPR001125|IPR011992|IPR018247|IPR018248|IPR018249	0000922|0002576|0005509|0005515|0005576|0005654|0005737|0005813|0005829|0005856|0005876|0005886|0005975|0005980|0006006|0006936|0007165|0007173|0007186|0007202|0007268|0007596|0008543|0010880|0016301|0019904|0030168|0031432|0031996|0031997|0032465|0043274|0043548|0044281|0046209|0048011|0048306|0050999|0051592|0060315|0060316	1CDL|1CLL|1CTR|1AJI|1NKF|1J7P|1J7O|1K93|1K90|1LVC|1IWQ|1L7Z|1PK0|1SW8|1S26|1SK6|1Y6W|1XFU|1XFV|1XFW|1XFX|1XFY|1XFZ|1ZOT|1YRU|2BE6|2F3Y|2F3Z|1YRT|1WRZ|1YR5|1ZUZ|2HF5|2I08|2V01|2V02|2K0E|2K0F|2R28|2VAY|3DVE|3DVJ|3DVK|3DVM|2JZI|3BYA|3G43|2K0J|2WEL|2W73|2K61|3HR4|3EWT|3EWV|2KNE|2X0G|2KUG|2KUH|3O77|3O78|3OXQ|2L53|2L7L|2Y4V	Yes	No	No	No	2012-04-27 12:00:00
CAMK4	CAMK4	KCC4_HUMAN	814	1464	Hsa.CAMK4	GC025381	calcium/calmodulin-dependent protein kinase IV	Enzyme	Kinase|Binding	EC 2 (Transferases)	EC 2.7 (Transferring phosphorus-containing groups)	EC 2.7.11 (Protein-serine/threonine kinases)	Transferase|Phosphotransferase|Serine/Threonine Kinase	2.7.11.17	2.7.11.17	2.7.11.17	2.7.11.17	No	Yes	Protein kinase superfamily, CAMK Ser/Thr protein kinase family, CaMK subfamily	Q16566	No	IPR000719|IPR008271|IPR011009|IPR017441	0000166|0002372|0004683|0005516|0005524|0005634|0005654|0005737|0005829|0006468|0006954|0007165|0007173|0007202|0007268|0007616|0008543|0033081|0043011|0045670|0045893|0048011	2W4O	No	Yes	Yes	No	2012-04-27 12:00:00
CHD2	CHD2	CHD2_HUMAN	1106	1917	Hsa.CHD2	GC010673	chromodomain helicase DNA binding protein 2	Enzyme	Binding	EC 3 (Hydrolases)	EC 3.6 (Acting on acid anhydrides)	EC 3.6.4 (Acting on ATP; involved in cellular and subcellular movement)		3.6.4.12	3.6.4.12	3.6.4.12		No	No	SNF2/RAD54 helicase family	O14647	No	IPR000330|IPR000953|IPR001650|IPR009057|IPR016197	0000166|0003677|0004003|0004386|0005524|0005634|0006357|0016787		No	No	No	No	2012-04-27 12:00:00
C2	C2	CO2_HUMAN	717	1248	Hsa.C2	GC161929	complement component 2	Enzyme	Protease|Signal	EC 3 (Hydrolases)	EC 3.4 (Acting on peptide bonds (Peptidases))	EC 3.4.21 (Serine endopeptidases)		3.4.21.43	3.4.21.43	3.4.21.43	3.4.21.43	No	Yes	Peptidase S1 family	P06681	No	IPR000436|IPR001254|IPR001314|IPR002035|IPR009003|IPR016060|IPR018114	0004252|0005576|0005615|0006508|0006956|0006958|0008233|0045087	2I6Q|2I6S|2ODP|2ODQ|3ERB	No	No	No	No	2012-04-27 12:00:00
C3	C3	CO3_HUMAN	718	1318	Hsa.C3	GC016170	complement component 3	Enzyme	Signal	EC 3 (Hydrolases)	EC 3.4 (Acting on peptide bonds (Peptidases))	EC 3.4.21 (Serine endopeptidases)		3.4.21.43	3.4.21.43			No	No		P01024	No	IPR000020|IPR001134|IPR001840|IPR002890|IPR008930|IPR008993|IPR009048|IPR011625|IPR011626|IPR018081|IPR018933|IPR019565|IPR019742	0001798|0001970|0004866|0005102|0005515|0005576|0005615|0006954|0006955|0006956|0006957|0006958|0007165|0007186|0010575|0045087|0045766|0050766|0050776	1C3D|1GHQ|2A73|2A74|1W2S|2I07|2HR0|2ICE|2ICF|2GOX|2NOJ|2QKI|3D5R|3D5S|3G6J|2WII|2WIN|3L3O|3L5N|3NMS|3OHX|2WY7|2WY8|2XWB|2XWJ|2XQW|3OXU|3OED|3T4A	No	No	Yes	No	2012-04-27 12:00:00
DAGLA	DAGLA	DGLA_HUMAN	747	1165	Hsa.DAGLA	GC005035	diacylglycerol lipase, alpha	Enzyme	Lipase|Transmembrane|Binding	EC 3 (Hydrolases)	EC 3.1 (Acting on ester bonds)	EC 3.1.1 (Carboxylic Ester Hydrolases)		3.1.1.-	3.1.1.-	3.1.1.-		No	Yes	AB hydrolase superfamily, Lipase family	Q9Y4D2	No		0004806|0005886|0007596|0008219|0016021|0016042|0016787|0030168|0046872		No	No	No	No	2012-04-27 12:00:00
CA1	CA1	CAH1_HUMAN	759	1368	Hsa.CA1	GC031344	carbonic anhydrase I	Enzyme	Binding	EC 4 (Lyases)	EC 4.2 (Carbon-Oxygen Lyases)	EC 4.2.1 (Hydro-Lyases)		4.2.1.1	4.2.1.1	4.2.1.1	4.2.1.1	No	No	Alpha-carbonic anhydrase family	P00915	No	IPR001148	0004089|0005737|0005794|0006730|0008270|0016829|0046872	1AZM|1BZM|1CRM|1CZM|1HCB|1HUG|1HUH|2CAB|1J9W|1JV0|2FOY|2FW4|2NMX|2NN1|2NN7|2IT4|3LXE	No	No	Yes	No	2012-04-27 12:00:00
CA2	CA2	CAH2_HUMAN	760	1373	Hsa.CA2	GC030744	carbonic anhydrase II	Enzyme	Binding	EC 4 (Lyases)	EC 4.2 (Carbon-Oxygen Lyases)	EC 4.2.1 (Hydro-Lyases)		4.2.1.1	4.2.1.1	4.2.1.1	4.2.1.1	No	No	Alpha-carbonic anhydrase family	P00918	No	IPR001148	0001822|0002009|0004089|0005615|0005737|0005829|0005902|0006730|0006950|0008270|0009268|0010033|0010043|0015670|0016323|0016829|0030424|0032849|0042475|0043627|0045177|0045672|0045780|0046872|0046903	1BCD|1BIC|1CA2|1CA3|1CAH|1CAI|1CAJ|1CAK|1CAL|1CAM|1CAN|1CAO|1CAY|1CAZ|1CCS|1CCT|1CCU|1CIL|1CIM|1CIN|1CNB|1CNC|1CNG|1CNH|1CNI|1CNJ|1CNK|1CNW|1CNX|1CNY|1CRA|1CVA|1CVB|1CVC|1CVD|1CVE|1CVF|1CVH|1HCA|1HEA|1HEB|1HEC|1HED|1HVA|1MUA|1RAY|1RAZ|1RZA|1RZB|1RZC|1RZD|1RZE|1YDA|1YDB|1YDC|1YDD|2CA2|2CBA|2CBB|2CBC|2CBD|2CBE|3CA2|4CA2|4CAC|5CA2|5CAC|6CA2|7CA2|8CA2|9CA2|12CA|1DCA|1DCB|1ZSA|1ZSB|1ZSC|1OKL|1OKM|1OKN…	No	No	Yes	No	2012-04-27 12:00:00
CA3	CA3	CAH3_HUMAN	761	1374	Hsa.CA3	GC115725	carbonic anhydrase III, muscle specific	Enzyme	Binding	EC 4 (Lyases)	EC 4.2 (Carbon-Oxygen Lyases)	EC 4.2.1 (Hydro-Lyases)		4.2.1.1	4.2.1.1	4.2.1.1	4.2.1.1	No	No	Alpha-carbonic anhydrase family	P07451	No	IPR001148|IPR018338	0004089|0005737|0006730|0006979|0008270|0016151|0016829|0046872	1Z93|1Z97|2HFW|3UYQ|3UYN	No	No	Yes	No	2012-04-27 12:00:00
CA4	CA4	CAH4_HUMAN	762	1375	Hsa.CA4	GC013341	carbonic anhydrase IV	Enzyme	Signal|Binding	EC 4 (Lyases)	EC 4.2 (Carbon-Oxygen Lyases)	EC 4.2.1 (Hydro-Lyases)		4.2.1.1	4.2.1.1	4.2.1.1	4.2.1.1	No	Yes	Alpha-carbonic anhydrase family	P22748	No	IPR001148	0004089|0005515|0005624|0005791|0005793|0005794|0005802|0006730|0008270|0009986|0015701|0016323|0016324|0016529|0016829|0030658|0030667|0031362|0031526|0042383|0042493|0044459|0046872|0048471|0048513|0048545	1ZNC|3F7B|3F7U|3FW3	No	No	Yes	No	2012-04-27 12:00:00
CA5A	CA5A	CAH5A_HUMAN	763	1377	Hsa.CA5A	GC012652	carbonic anhydrase VA, mitochondrial	Enzyme	Binding	EC 4 (Lyases)	EC 4.2 (Carbon-Oxygen Lyases)	EC 4.2.1 (Hydro-Lyases)		4.2.1.1	4.2.1.1	4.2.1.1	4.2.1.1	No	No	Alpha-carbonic anhydrase family	P35218	No	IPR001148|IPR018338	0004089|0005739|0005759|0006730|0008152|0008270|0016829|0046872		No	No	Yes	No	2012-04-27 12:00:00
CA6	CA6	CAH6_HUMAN	765	1380	Hsa.CA6	GC119986	carbonic anhydrase VI	Enzyme	Signal|Binding	EC 4 (Lyases)	EC 4.2 (Carbon-Oxygen Lyases)	EC 4.2.1 (Hydro-Lyases)		4.2.1.1	4.2.1.1	4.2.1.1	4.2.1.1	No	Yes	Alpha-carbonic anhydrase family	P23280	No	IPR001148	0004089|0005576|0005615|0005737|0006730|0008270|0016829|0046872	3FE4	No	No	Yes	No	2012-04-27 12:00:00
CA7	CA7	CAH7_HUMAN	766	1381	Hsa.CA7	GC011848	carbonic anhydrase VII	Enzyme	Binding	EC 4 (Lyases)	EC 4.2 (Carbon-Oxygen Lyases)	EC 4.2.1 (Hydro-Lyases)		4.2.1.1	4.2.1.1	4.2.1.1	4.2.1.1	No	No	Alpha-carbonic anhydrase family	P43166	No	IPR001148|IPR018338	0004089|0005737|0006730|0008270|0016829|0046872	3MDZ|3ML5	No	No	Yes	No	2012-04-27 12:00:00
UGT1A1	UGT1A1	UD11_HUMAN	54658	12530	Hsa.UGT1A1	GC127760	UDP glucuronosyltransferase 1 family, polypeptide A1	Enzyme	Signal|Transmembrane	EC 2 (Transferases)	EC 2.4 (Glycosyltransferases)	EC 2.4.1 (Hexosyltransferases)	Transferase|Glycosyltransferase|Glucuronosyltransferase	2.4.1.17	2.4.1.17	2.4.1.17		No	Yes	UDP-glycosyltransferase family	P22309	No	IPR002213	0001889|0001972|0004857|0005496|0005783|0005789|0005792|0005887|0006778|0006789|0006805|0007584|0007586|0008202|0008210|0014070|0015020|0016020|0017144|0019899|0031100|0032496|0032870|0042167|0042493|0042573|0042594|0042803|0043086|0044281|0045939|0046483|0046982|0048545|0051552|0052696|0052697|0070069|0070980|0071361|0071385		No	Yes	Yes	No	2012-04-27 12:00:00
TK2	TK2	KITM_HUMAN	7084	11831	Hsa.TK2	GC161566	thymidine kinase 2, mitochondrial	Enzyme	Kinase|Binding	EC 2 (Transferases)	EC 2.7 (Transferring phosphorus-containing groups)	EC 2.7.1 (Phosphotransferases with an alcohol group as acceptor)		2.7.1.21	2.7.1.21	2.7.1.21	2.7.1.21	No	Yes	DCK/DGK family	O00142	No	IPR002624	0000166|0004797|0005524|0005739|0005759|0006139|0006206|0006260|0016301|0016740|0016773|0043097|0044281|0055086		No	No	Yes	No	2012-04-27 12:00:00
TKT	TKT	TKT_HUMAN	7086	11834	EC_2-2-1-1	GC022896	transketolase	Enzyme	Binding	EC 2 (Transferases)	EC 2.2 (Transferring aldehyde or ketonic groups)	EC 2.2.1 (Transketolases and Transaldolases)		2.2.1.1	2.2.1.1	2.2.1.1	2.2.1.1	No	No	Transketolase family	P29401	No	IPR005474|IPR005475|IPR005476|IPR009014|IPR015941|IPR020826	0000287|0004802|0005625|0005634|0005730|0005777|0005789|0005792|0005829|0005975|0005999|0006098|0006112|0009052|0016740|0030976|0040008|0044281|0046390|0048029	3MOS|3OOY	No	No	Yes	No	2012-04-27 12:00:00
TLL1	TLL1	TLL1_HUMAN	7092	11843	Hsa.TLL1	GC024142	tolloid-like 1	Enzyme	Protease|Signal|Binding	EC 3 (Hydrolases)	EC 3.4 (Acting on peptide bonds (Peptidases))	EC 3.4.24 (Metalloendopeptidases)		3.4.24.-	3.4.24.-	3.4.24.-		No	Yes	Peptidase M12A family	O43897	No	IPR000152|IPR000742|IPR000859|IPR001506|IPR013032|IPR018097	0001501|0004222|0005509|0005576|0006508|0007275|0008233|0008270|0030154	3EDI	No	No	No	No	2012-04-27 12:00:00
TM7SF2	TM7SF2	ERG24_HUMAN	7108	11863	EC_1-3-1-70	GC005099	transmembrane 7 superfamily member 2	Enzyme	Transmembrane	EC 1 (Oxidoreductases)	EC 1.3 (Acting on the CH-CH group of donors)	EC 1.3.1 (With NAD or NADP as acceptor)		1.3.1.70	1.3.1.70	1.3.1.70	1.3.1.70	No	No	ERG4/ERG24 family	O76062	No	IPR001171|IPR018083	0005783|0005789|0005792|0005887|0006695|0016020|0016491|0044281|0050613		No	No	Yes	No	2012-04-27 12:00:00
TMPRSS2	TMPRSS2	TMPS2_HUMAN	7113	11876	Hsa.TMPRSS2	GC121330	transmembrane protease, serine 2	Enzyme	Protease|Signal|Transmembrane	EC 3 (Hydrolases)	EC 3.4 (Acting on peptide bonds (Peptidases))	EC 3.4.21 (Serine endopeptidases)		3.4.21.-	3.4.21.-	3.4.21.-		No	Yes	Peptidase S1 family	O15393	No	IPR001190|IPR001254|IPR001314|IPR002172|IPR009003|IPR017448	0004252|0005044|0005576|0005737|0005886|0005887|0006508|0008233|0008236		No	No	No	No	2012-04-27 12:00:00
TNFAIP3	TNFAIP3	TNAP3_HUMAN	7128	11896	Hsa.TNFAIP3	GC027397	tumor necrosis factor, alpha-induced protein 3	Enzyme	Protease|Binding	EC 3 (Hydrolases)	EC 3.4 (Acting on peptide bonds (Peptidases))	EC 3.4.19 (Omega peptidases)		3.4.19.12|6.3.2.-	3.4.19.12	3.4.19.12|6.3.2.-		No	Yes	Peptidase C64 family	P21580	No	IPR002653|IPR003323	0001922|0002020|0002237|0002634|0003677|0004221|0004842|0004843|0005515|0005634|0005737|0005813|0005829|0006508|0006916|0008233|0008234|0008270|0016579|0016874|0019900|0031397|0032088|0032480|0032495|0032691|0032703|0032715|0032720|0034136|0034140|0034144|0034148|0035872|0043027|0043124|0043130|0043154|0043621|0045087|0045732|0045736|0045779|0046872|0048662|0050691|0050728|0050869|0051259|0060548…	2EQE|2EQF|2EQG|2VFJ|3DKB|3OJ3|3OJ4	No	No	No	No	2012-04-27 12:00:00
TOP1	TOP1	TOP1_HUMAN	7150	11986	EC_5-99-1-2	GC019632	topoisomerase (DNA) I	Enzyme	Binding	EC 5 (Isomerases)	EC 5.99 (Other Isomerases)	EC 5.99.1 (Sole sub-subclass for isomerases that do not belong in the other subclasses)		5.99.1.2	5.99.1.2	5.99.1.2	5.99.1.2	No	No	Type IB topoisomerase family	P11387	No	IPR001631|IPR008336|IPR009054|IPR011010|IPR013030|IPR013034|IPR013500|IPR014711|IPR014727|IPR018521	0000166|0000228|0000932|0003677|0003682|0003917|0003918|0005515|0005524|0005634|0005654|0005730|0005737|0006260|0006265|0012501|0016310|0031490|0040016|0042493|0043204|0044419	1A31|1A36|1A35|1EJ9|1LPQ|1K4T|1K4S|1NH3|1R49|1RR8|1RRJ|1SC7|1SEU|1T8I|1TL8	No	No	Yes	No	2012-04-27 12:00:00
TOP2A	TOP2A	TOP2A_HUMAN	7153	11989	EC_5-99-1-3	GC013990	topoisomerase (DNA) II alpha 170kDa	Enzyme	Binding	EC 5 (Isomerases)	EC 5.99 (Other Isomerases)	EC 5.99.1 (Sole sub-subclass for isomerases that do not belong in the other subclasses)		5.99.1.3	5.99.1.3	5.99.1.3	5.99.1.3	No	No	Type II topoisomerase family	P11388	No	IPR001154|IPR001241|IPR003594|IPR013506|IPR013759|IPR013760|IPR014721|IPR018522|IPR020568	0000166|0000228|0000278|0000712|0000795|0000819|0003677|0003682|0003918|0005080|0005515|0005524|0005634|0005654|0005730|0005737|0005814|0006260|0006261|0006265|0006266|0006281|0006312|0006974|0007059|0007568|0008022|0008094|0008144|0009330|0019035|0019899|0030263|0042493|0042803|0042826|0043065|0043130|0043234|0043565|0043566|0045070|0045870|0046982|0048015|0070683|0071107	1LWZ|1ZXM|1ZXN	No	No	Yes	No	2012-04-27 12:00:00
TOP2B	TOP2B	TOP2B_HUMAN	7155	11990	Hsa.TOP2B	GC022704	topoisomerase (DNA) II beta 180kDa	Enzyme	Binding	EC 5 (Isomerases)	EC 5.99 (Other Isomerases)	EC 5.99.1 (Sole sub-subclass for isomerases that do not belong in the other subclasses)		5.99.1.3	5.99.1.3	5.99.1.3	5.99.1.3	No	No	Type II topoisomerase family	Q02880	No	IPR001154|IPR001241|IPR002205|IPR003594|IPR012542|IPR013506|IPR013757|IPR013758|IPR013759|IPR013760|IPR014721|IPR018522|IPR020568|IPR020899	0000166|0000712|0000792|0000795|0000819|0003682|0003918|0005080|0005524|0005634|0005654|0005694|0005730|0005737|0005829|0006261|0006265|0006312|0008022|0008094|0009330|0016853|0019899|0042826|0046982|0070683|0071778	3QX3	No	No	Yes	No	2012-04-27 12:00:00
TOP3A	TOP3A	TOP3A_HUMAN	7156	11992	Hsa.TOP3A	GC013805	topoisomerase (DNA) III alpha	Enzyme	Binding	EC 5 (Isomerases)	EC 5.99 (Other Isomerases)	EC 5.99.1 (Sole sub-subclass for isomerases that do not belong in the other subclasses)		5.99.1.2	5.99.1.2	5.99.1.2	5.99.1.2	No	No	Type IA topoisomerase family	Q13472	No	IPR000380|IPR001412|IPR006171|IPR010666|IPR013497|IPR013498|IPR013824|IPR013826	0000166|0003677|0003916|0003917|0005515|0005524|0005634|0005694|0006265|0007126|0008270|0016605|0046872		No	No	No	No	2012-04-27 12:00:00
TPH1	TPH1	TPH1_HUMAN	7166	12008	EC_1-14-16-4	GC113465	tryptophan hydroxylase 1	Enzyme	Binding	EC 1 (Oxidoreductases)	EC 1.14 (Acting on paired donors, with incorporation or reduction of molecular oxygen)	EC 1.14.16 (With reduced pteridine as one donor, and incorporation of one atom of oxygen)		1.14.16.4	1.14.16.4	1.14.16.4	1.14.16.4	No	No	Biopterin-dependent aromatic amino acid hydroxylase family	P17752	No	IPR001273|IPR002912|IPR018301|IPR019774	0004510|0005506|0005829|0006950|0009072|0016597|0034641|0042427|0043005|0044281|0046219|0046849|0046872|0060749	1IN9|1MLW|3HF6|3HF8|3HFB	No	No	Yes	No	2012-04-27 12:00:00
TPI1	TPI1	TPIS_HUMAN	7167	12009	Hsa.TPI1	GC007495	triosephosphate isomerase 1	Enzyme	Other	EC 5 (Isomerases)	EC 5.3 (Intramolecular Oxidoreductases)	EC 5.3.1 (Interconverting Aldoses and Ketoses)		5.3.1.1	5.3.1.1	5.3.1.1	5.3.1.1	No	No	Triosephosphate isomerase family	P60174	No	IPR000652|IPR013785|IPR020861	0004807|0005625|0005634|0005829|0005975|0006006|0006094|0006096|0006098|0009790|0016853|0019682|0044281	1HTI|1WYI|2IAM|2IAN|2VOM|2JK2	No	No	Yes	No	2012-04-27 12:00:00
ATP4A	ATP4A	ATP4A_HUMAN	495	819	EC_3-6-3-10	GC016500	ATPase, H+/K+ exchanging, alpha polypeptide	Enzyme	Transmembrane|Transport|Binding	EC 3 (Hydrolases)	EC 3.6 (Acting on acid anhydrides)	EC 3.6.3 (Acting on acid anhydrides; catalysing transmembrane movement of substances)	Hydrolase|ATPase	3.6.3.10	3.6.3.10	3.6.3.10	3.6.3.10	No	Yes	Cation transport ATPase (P-type) (TC 3.A.3) family, Type IIC subfamily	P20648	No	IPR001757|IPR006069|IPR023214|IPR023306	0000166|0000287|0005524|0005886|0005887|0006200|0006754|0006810|0006813|0008900|0010155|0015077|0015662|0015991|0016324|0016787|0016820|0034220|0042493|0045851|0046982|0055085		No	Yes	Yes	No	2012-04-27 12:00:00
ATP4B	ATP4B	ATP4B_HUMAN	496	820	Hsa.ATP4B	GC009006	ATPase, H+/K+ exchanging, beta polypeptide	Enzyme	Signal|Transmembrane|Transport	EC 3 (Hydrolases)	EC 3.6 (Acting on acid anhydrides)	EC 3.6.3 (Acting on acid anhydrides; catalysing transmembrane movement of substances)	Hydrolase|ATPase	3.6.3.10	3.6.3.10			No	Yes	X(+)/potassium ATPases subunit beta family	P51164	No	IPR000402	0005391|0005886|0006813|0006814|0008900|0010243|0015992|0016021|0032496|0034220|0046034|0055085		No	Yes	Yes	No	2012-04-27 12:00:00
ATP5A1	ATP5A1	ATPA_HUMAN	498	823	Hsa.ATP5A1	GC014963	ATP synthase, H+ transporting, mitochondrial F1 complex, alpha subunit 1, cardiac muscle	Enzyme	Transport|Binding	EC 3 (Hydrolases)	EC 3.6 (Acting on acid anhydrides)	EC 3.6.1 (In Phosphorus-Containing Anhydrides)		3.6.1.14	3.6.1.14			No	Yes	ATPase alpha/beta chains family	P25705	No	IPR000194|IPR000793|IPR004100|IPR018118|IPR020003	0000166|0000275|0001937|0005515|0005524|0005739|0005743|0005753|0005759|0005886|0006172|0006200|0006629|0006754|0008180|0009790|0015991|0015992|0016820|0016887|0022857|0022904|0034220|0042288|0042776|0043499|0043531|0044281|0046933|0046961		No	No	Yes	No	2012-04-27 12:00:00
ALDH7A1	ALDH7A1	AL7A1_HUMAN	501	877	Hsa.ALDH7A1	GC121619	aldehyde dehydrogenase 7 family, member A1	Enzyme	Other	EC 1 (Oxidoreductases)	EC 1.2 (Acting on the aldehyde or oxo group of donors)	EC 1.2.1 (With NAD or NADP as acceptor)		1.2.1.31|1.2.1.3|1.2.1.8	1.2.1.31|1.2.1.3|1.2.1.8	1.2.1.31|1.2.1.3|1.2.1.8	1.2.1.31	No	No	Aldehyde dehydrogenase family	P49419	No	IPR015590|IPR016160|IPR016161|IPR016162|IPR016163	0004029|0004043|0005515|0005575|0005634|0005737|0005739|0005759|0005829|0006081|0006554|0007605|0008802|0016491|0034641|0044281	2J6L	No	No	Yes	No	2012-04-27 12:00:00
ATP5B	ATP5B	ATPB_HUMAN	506	830	Hsa.ATP5B	GC007849	ATP synthase, H+ transporting, mitochondrial F1 complex, beta polypeptide	Enzyme	Transport|Binding	EC 3 (Hydrolases)	EC 3.6 (Acting on acid anhydrides)	EC 3.6.3 (Acting on acid anhydrides; catalysing transmembrane movement of substances)		3.6.3.14	3.6.3.14	3.6.3.14	3.6.3.14	No	Yes	ATPase alpha/beta chains family	P06576	No	IPR000793|IPR018118	0000166|0001525|0005215|0005509|0005515|0005524|0005739|0005753|0005754|0005759|0005886|0006091|0006172|0006200|0006629|0006754|0006810|0006811|0006898|0006933|0008553|0009986|0015991|0015992|0016787|0016820|0016887|0022857|0022904|0030228|0031966|0042288|0042645|0042776|0043499|0044281|0046933|0046961|0051453		No	No	Yes	No	2012-04-27 12:00:00
ATP2B1	ATP2B1	AT2B1_HUMAN	490	814	Hsa.ATP2B1	GC007970	ATPase, Ca++ transporting, plasma membrane 1	Enzyme	Transmembrane|Transport|Binding	EC 3 (Hydrolases)	EC 3.6 (Acting on acid anhydrides)	EC 3.6.3 (Acting on acid anhydrides; catalysing transmembrane movement of substances)	Hydrolase|ATPase	3.6.3.8	3.6.3.8	3.6.3.8	3.6.3.8	No	Yes	Cation transport ATPase (P-type) (TC 3.A.3) family, Type IIB subfamily	P20020	No	IPR001757|IPR004014|IPR005834|IPR006068|IPR008250|IPR018303|IPR022141|IPR023214|IPR023298|IPR023299|IPR023300|IPR023306	0000166|0005388|0005515|0005516|0005524|0005886|0005887|0006754|0006810|0006812|0007596|0016787|0016820|0034220|0046872|0055085|0070588		No	Yes	Yes	No	2012-04-27 12:00:00
ATP2B2	ATP2B2	AT2B2_HUMAN	491	815	Hsa.ATP2B2	GC022641	ATPase, Ca++ transporting, plasma membrane 2	Enzyme	Transmembrane|Transport|Binding	EC 3 (Hydrolases)	EC 3.6 (Acting on acid anhydrides)	EC 3.6.3 (Acting on acid anhydrides; catalysing transmembrane movement of substances)		3.6.3.8	3.6.3.8	3.6.3.8	3.6.3.8	No	Yes	Cation transport ATPase (P-type) (TC 3.A.3) family, Type IIB subfamily	Q01814	No	IPR001757|IPR004014|IPR005834|IPR006068|IPR006069|IPR008250|IPR018303|IPR022141|IPR023214|IPR023298|IPR023299|IPR023300|IPR023306	0000166|0000902|0003407|0005388|0005509|0005515|0005516|0005524|0005737|0005783|0005792|0005829|0005886|0005929|0006200|0006754|0006810|0006812|0006816|0006996|0007420|0007595|0007596|0007605|0007626|0008022|0008361|0016021|0016324|0016787|0016820|0021549|0021692|0021702|0021707|0030165|0030182|0030425|0030899|0034220|0035254|0040011|0042428|0042472|0043025|0045121|0045299|0046068|0046872|0048167…		No	No	Yes	No	2012-04-27 12:00:00
AMY1B	AMY1B	AMY1_HUMAN	277	475	Hsa.AMY1B	GC102883|GC102884|GC103057	amylase, alpha 1B (salivary)	Enzyme	Signal|Binding	EC 3 (Hydrolases)	EC 3.2 (Glycosylases)	EC 3.2.1 (Glycosidases, i.e. enzymes hydrolysing O- and S-glycosyl compounds)		3.2.1.1	3.2.1.1	3.2.1.1	3.2.1.1	No	Yes	Glycosyl hydrolase 13 family	P04745	No	IPR006046|IPR017853	0003824|0005975|0043169	1SMD|1C8Q|1JXK|1JXJ|1MFV|1MFU|1NM9|1Q4N|1Z32|1XV8|3DHP|3BLP|3BLK	Yes	No	No	No	2012-04-27 12:00:00
CYP27A1	CYP27A1	CP27A_HUMAN	1593	2605	EC_1-14-13-15	GC018049	cytochrome P450, family 27, subfamily A, polypeptide 1	Enzyme	Binding	EC 1 (Oxidoreductases)	EC 1.14 (Acting on paired donors, with incorporation or reduction of molecular oxygen)	EC 1.14.13 (With NADH or NADPH as one donor, and incorporation of one atom of oxygen)		1.14.13.15	1.14.13.15	1.14.13.15	1.14.13.15	No	No	Cytochrome P450 family	Q02318	No	IPR001128|IPR002401|IPR017972	0005739|0005743|0005759|0006699|0006805|0008203|0008206|0008395|0009055|0016020|0016705|0020037|0030343|0031073|0044281|0046872|0047749		No	No	Yes	No	2012-04-27 12:00:00
CYP27B1	CYP27B1	CP27B_HUMAN	1594	2606	EC_1-14-13-13	GC007867	cytochrome P450, family 27, subfamily B, polypeptide 1	Enzyme	Binding	EC 1 (Oxidoreductases)	EC 1.14 (Acting on paired donors, with incorporation or reduction of molecular oxygen)	EC 1.14.13 (With NADH or NADPH as one donor, and incorporation of one atom of oxygen)		1.14.13.13	1.14.13.13	1.14.13.13	1.14.13.13	No	No	Cytochrome P450 family	O15528	No	IPR001128|IPR002401|IPR017972	0004497|0004498|0005737|0005739|0005741|0006766|0006805|0006816|0008202|0008285|0009055|0010956|0010980|0016020|0016705|0020037|0030282|0030308|0030500|0032496|0033280|0034341|0034612|0042359|0042368|0042369|0043627|0044281|0045618|0046697|0046872|0055074|0070314|0070564		No	No	Yes	No	2012-04-27 12:00:00
CYP51A1	CYP51A1	CP51A_HUMAN	1595	2649	EC_1-14-13-70	GC029963	cytochrome P450, family 51, subfamily A, polypeptide 1	Enzyme	Transmembrane|Binding	EC 1 (Oxidoreductases)	EC 1.14 (Acting on paired donors, with incorporation or reduction of molecular oxygen)	EC 1.14.13 (With NADH or NADPH as one donor, and incorporation of one atom of oxygen)		1.14.13.70	1.14.13.70	1.14.13.70	1.14.13.70	No	Yes	Cytochrome P450 family	Q16850	No	IPR000488|IPR001128|IPR002403|IPR011029	0004497|0005783|0005789|0005792|0006695|0006805|0008398|0009055|0016020|0016021|0016705|0020037|0044281|0046872	3LD6|3JUS|3JUV	No	No	Yes	No	2012-04-27 12:00:00
DAD1	DAD1	DAD1_HUMAN	1603	2664	Hsa.DAD1	GC009604	defender against cell death 1	Enzyme	Transmembrane	EC 2 (Transferases)	EC 2.4 (Glycosyltransferases)	EC 2.4.1 (Hexosyltransferases)		2.4.1.119	2.4.1.119	2.4.1.119	2.4.1.119	No	No	DAD/OST2 family	P61803	No	IPR003038	0001824|0004576|0004579|0005789|0006486|0006915|0006916|0007584|0008250|0016020|0016021|0016740|0018279|0042493|0043687|0044267		No	No	Yes	No	2012-04-27 12:00:00
DGKA	DGKA	DGKA_HUMAN	1606	2849	Hsa.DGKA	GC007021	diacylglycerol kinase, alpha 80kDa	Enzyme	Kinase|Binding	EC 2 (Transferases)	EC 2.7 (Transferring phosphorus-containing groups)	EC 2.7.1 (Phosphotransferases with an alcohol group as acceptor)		2.7.1.107	2.7.1.107	2.7.1.107	2.7.1.107	No	Yes	Eukaryotic diacylglycerol kinase family	P23743	No	IPR000756|IPR001206|IPR002219|IPR011992|IPR018247|IPR018249	0000166|0004143|0005509|0005524|0005543|0005622|0005829|0005886|0007205|0007596|0016740|0030168|0035556	1TUZ	No	No	Yes	No	2012-04-27 12:00:00
DGKB	DGKB	DGKB_HUMAN	1607	2850	Hsa.DGKB	GC029630	diacylglycerol kinase, beta 90kDa	Enzyme	Kinase|Binding	EC 2 (Transferases)	EC 2.7 (Transferring phosphorus-containing groups)	EC 2.7.1 (Phosphotransferases with an alcohol group as acceptor)	Transferase|Phosphotransferase|Kinase	2.7.1.107	2.7.1.107	2.7.1.107	2.7.1.107	No	Yes	Eukaryotic diacylglycerol kinase family	Q9Y6T7	No	IPR000756|IPR001125|IPR001206|IPR002219|IPR011992|IPR018247|IPR018248|IPR018249|IPR020454	0000166|0004143|0005509|0005524|0005624|0005737|0005886|0007205|0007596|0016740|0030168|0035556		No	Yes	Yes	No	2012-04-27 12:00:00
DGKG	DGKG	DGKG_HUMAN	1608	2853	Hsa.DGKG	GC023449	diacylglycerol kinase, gamma 90kDa	Enzyme	Kinase|Binding	EC 2 (Transferases)	EC 2.7 (Transferring phosphorus-containing groups)	EC 2.7.1 (Phosphotransferases with an alcohol group as acceptor)	Transferase|Phosphotransferase|Kinase	2.7.1.107	2.7.1.107	2.7.1.107	2.7.1.107	No	Yes	Eukaryotic diacylglycerol kinase family	P49619	No	IPR000756|IPR001206|IPR002219|IPR011992|IPR018247|IPR018249	0000166|0004143|0005509|0005524|0005737|0005886|0007165|0007205|0007596|0016740|0030168|0035556|0048666		No	Yes	Yes	No	2012-04-27 12:00:00
DGKQ	DGKQ	DGKQ_HUMAN	1609	2856	Hsa.DGKQ	GC023553	diacylglycerol kinase, theta 110kDa	Enzyme	Kinase|Binding	EC 2 (Transferases)	EC 2.7 (Transferring phosphorus-containing groups)	EC 2.7.1 (Phosphotransferases with an alcohol group as acceptor)		2.7.1.107	2.7.1.107	2.7.1.107	2.7.1.107	No	Yes	Eukaryotic diacylglycerol kinase family	P52824	No	IPR000159|IPR001206|IPR002219|IPR020454	0000166|0004143|0005515|0005524|0005634|0005737|0005829|0005856|0005886|0007186|0007205|0007596|0016607|0016740|0019900|0019933|0030168|0033198|0033613|0035556|0043274|0046872|0070493|0070528		No	No	Yes	No	2012-04-27 12:00:00
DAO	DAO	OXDA_HUMAN	1610	2671	EC_1-4-3-3	GC007274	D-amino-acid oxidase	Enzyme	Other	EC 1 (Oxidoreductases)	EC 1.4 (Acting on the CH-NH2 group of donors)	EC 1.4.3 (With oxygen as acceptor)		1.4.3.3	1.4.3.3	1.4.3.3	1.4.3.3	No	No	DAMOX/DASOX family	P14920	No	IPR001412|IPR006076|IPR006181|IPR016040	0000166|0003884|0005515|0005777|0005782|0006562|0016491|0034641|0036088|0044281|0046487|0046983|0055130|0071949	2DU8|2E48|2E49|2E4A|2E82|3CUK|3G3E	No	No	Yes	No	2012-04-27 12:00:00
DAPK1	DAPK1	DAPK1_HUMAN	1612	2674	Hsa.DAPK1	GC031927	death-associated protein kinase 1	Enzyme	Kinase|Binding	EC 2 (Transferases)	EC 2.7 (Transferring phosphorus-containing groups)	EC 2.7.11 (Protein-serine/threonine kinases)	Transferase|Phosphotransferase|Serine/Threonine Kinase	2.7.11.1	2.7.11.1	2.7.11.1	2.7.11.1	No	Yes	Protein kinase superfamily, CAMK Ser/Thr protein kinase family, DAP kinase subfamily	P53355	No	IPR000488|IPR000719|IPR002110|IPR008271|IPR011009|IPR011029|IPR017441|IPR020683	0000166|0004672|0004674|0005515|0005516|0005524|0005737|0006468|0006915|0006916|0006917|0007165|0007243|0008624|0010506|0015629|0042981|0046777|2000310	1JKT|1JKS|1JKL|1JKK|1IG1|1P4F|1WVW|1WVX|1WVY|1YR5|3DFC|3DGK|3EH9|3EHA|3F5G|3F5U|2W4J|2W4K|2X0G|3GU4|3GU5|3GU6|3GU7|3GU8|3GUB|2YAK|2XUU|2XZS|2Y0A|2Y4V|2Y4P	No	Yes	Yes	No	2012-04-27 12:00:00
DAPK3	DAPK3	DAPK3_HUMAN	1613	2676	Hsa.DAPK3	GC016114	death-associated protein kinase 3	Enzyme	Kinase|Binding	EC 2 (Transferases)	EC 2.7 (Transferring phosphorus-containing groups)	EC 2.7.11 (Protein-serine/threonine kinases)	Transferase|Phosphotransferase|Serine/Threonine Kinase	2.7.11.1	2.7.11.1	2.7.11.1	2.7.11.1	No	Yes	Protein kinase superfamily, CAMK Ser/Thr protein kinase family, DAP kinase subfamily	O43293	No	IPR000719|IPR008271|IPR011009|IPR017441	0000166|0000775|0000910|0004674|0005524|0005634|0005694|0005737|0005815|0005856|0006355|0006468|0006917|0006940|0007088|0007243|0010506|0016568|0016605|0030182|0042803|0042981|0043522|0046777|0090263|2000145|2000249	1YRP|2J90|3BHY|3BQR	No	Yes	Yes	No	2012-04-27 12:00:00
SULT1C2	SULT1C2	ST1C2_HUMAN	6819	11456	Hsa.SULT1C2	GC139144	sulfotransferase family, cytosolic, 1C, member 2	Enzyme	Other	EC 2 (Transferases)	EC 2.8 (Transferring sulfur-containing groups)	EC 2.8.2 (Sulfotransferases)		2.8.2.-|2.8.2.1	2.8.2.-	2.8.2.-	2.8.2.1	No	No	Sulfotransferase 1 family	O00338	No	IPR000863	0005737|0005829|0006805|0008146|0009308|0015630|0016740|0044281|0050427|0051923	3BFX	No	No	No	No	2012-04-27 12:00:00
SULT2B1	SULT2B1	ST2B1_HUMAN	6820	11459	EC_2-8-2-2	GC015787	sulfotransferase family, cytosolic, 2B, member 1	Enzyme	Other	EC 2 (Transferases)	EC 2.8 (Transferring sulfur-containing groups)	EC 2.8.2 (Sulfotransferases)		2.8.2.2|2.8.2.15	2.8.2.2	2.8.2.2	2.8.2.15|2.8.2.2	No	No	Sulfotransferase 1 family	O00204	No	IPR000863	0000103|0004027|0005515|0005737|0005829|0006805|0008202|0016740|0044281|0050294|0050427	1Q22|1Q20|1Q1Z|1Q1Q	No	No	Yes	No	2012-04-27 12:00:00
SUOX	SUOX	SUOX_HUMAN	6821	11460	EC_1-8-3-1	GC007039	sulfite oxidase	Enzyme	Binding	EC 1 (Oxidoreductases)	EC 1.8 (Acting on a sulfur group of donors)	EC 1.8.3 (With oxygen as acceptor)		1.8.3.1	1.8.3.1	1.8.3.1	1.8.3.1	No	No		P51687	No	IPR000572|IPR001199|IPR005066|IPR008335|IPR014756|IPR018506|IPR022407	0000096|0000098|0005739|0005758|0005759|0005829|0007584|0008482|0009055|0016491|0020037|0030151|0034641|0043546|0044281|0046872|0070221	1MJ4	No	No	Yes	No	2012-04-27 12:00:00
SULT2A1	SULT2A1	ST2A1_HUMAN	6822	11458	EC_2-8-2-14	GC016730	sulfotransferase family, cytosolic, 2A, dehydroepiandrosterone (DHEA)-preferring, member 1	Enzyme	Other	EC 2 (Transferases)	EC 2.8 (Transferring sulfur-containing groups)	EC 2.8.2 (Sulfotransferases)		2.8.2.14|2.8.2.15|2.8.2.2	2.8.2.14	2.8.2.14	2.8.2.14|2.8.2.15|2.8.2.2	No	No	Sulfotransferase 1 family	Q06520	No		0005515|0005737|0005829|0006805|0007586|0008146|0008202|0016740|0030573|0044255|0044281|0047704|0050427|0051923	1EFH|1J99|1OV4|2QP3|2QP4|3F3Y	No	No	Yes	No	2012-04-27 12:00:00
SUPV3L1	SUPV3L1	SUV3_HUMAN	6832	11471	Hsa.SUPV3L1	GC003487	suppressor of var1, 3-like 1 (S. cerevisiae)	Enzyme	Binding	EC 3 (Hydrolases)	EC 3.6 (Acting on acid anhydrides)	EC 3.6.4 (Acting on ATP; involved in cellular and subcellular movement)		3.6.4.13	3.6.4.13	3.6.4.13		No	No	Helicase family	Q8IYB8	No	IPR001650|IPR022192	0000166|0000958|0000962|0000965|0003677|0003678|0003723|0003725|0004004|0004386|0005515|0005524|0005634|0005739|0005759|0006310|0006401|0006916|0016817|0030307|0032508|0034458|0035945|0035946|0042645|0042803|0045025|0070584|0070827|2000827	3RC3|3RC8	No	No	No	No	2012-04-27 12:00:00
SURF1	SURF1	SURF1_HUMAN	6834	11474	Hsa.SURF1	GC032948	surfeit 1	Enzyme	Transmembrane	EC 1 (Oxidoreductases)	EC 1.9 (Acting on a heme group of donors)	EC 1.9.3 (With oxygen as acceptor)		1.9.3.1	1.9.3.1			No	No	SURF1 family	Q15526	No	IPR002994	0004129|0005739|0005746|0008535|0009060|0015992|0016020|0016021|0034220|0055114		No	No	No	No	2012-04-27 12:00:00
SUV39H1	SUV39H1	SUV91_HUMAN	6839	11479	Hsa.SUV39H1	GC033223	suppressor of variegation 3-9 homolog 1 (Drosophila)	Enzyme	Other	EC 2 (Transferases)	EC 2.1 (Transferring one-carbon groups)	EC 2.1.1 (Methyltransferases)		2.1.1.43	2.1.1.43	2.1.1.43	2.1.1.43	No	No	Histone-lysine methyltransferase family, Suvar3-9 subfamily	O43463	No	IPR000953|IPR001214|IPR003616|IPR007728|IPR016197	0000183|0000775|0000792|0000794|0003682|0005515|0005634|0005677|0005694|0006325|0006355|0006364|0007049|0008270|0008757|0016568|0016571|0016740|0018022|0018024|0030154|0033553|0034968|0042054|0044419|0046974|0047485|0051567	3MTS	No	No	Yes	No	2012-04-27 12:00:00
NSD1	NSD1	NSD1_HUMAN	64324	14234	Hsa.NSD1	GC025774	nuclear receptor binding SET domain protein 1	Enzyme	Binding	EC 2 (Transferases)	EC 2.1 (Transferring one-carbon groups)	EC 2.1.1 (Methyltransferases)		2.1.1.43	2.1.1.43	2.1.1.43	2.1.1.43	No	No	Histone-lysine methyltransferase family	Q96L73	No	IPR000313|IPR001214|IPR003616|IPR006560|IPR011011|IPR013083|IPR019786|IPR019787	0000122|0001702|0003682|0003712|0003714|0005634|0005694|0008168|0008270|0010452|0016568|0016571|0016740|0016922|0030331|0034770|0042799|0042974|0045893|0046872|0046965|0046966|0046975|0050681	3OOI	No	No	Yes	No	2012-04-27 12:00:00
ADAM17	ADAM17	ADA17_HUMAN	6868	195	EC_3-4-24-86	GC018254	ADAM metallopeptidase domain 17	Enzyme	Protease|Signal|Transmembrane|Binding	EC 3 (Hydrolases)	EC 3.4 (Acting on peptide bonds (Peptidases))	EC 3.4.24 (Metalloendopeptidases)	Hydrolase|Protease|Metalloendoproteinase	3.4.24.86	3.4.24.86	3.4.24.86	3.4.24.86	No	Yes		P78536	No	IPR001590|IPR001762|IPR002870	0001666|0001934|0002446|0002467|0002690|0004222|0005138|0005178|0005515|0005737|0005886|0005887|0005911|0005925|0006508|0006509|0006916|0007155|0007173|0007219|0008233|0008237|0008270|0008284|0009986|0010820|0015629|0016324|0017124|0030165|0030183|0030307|0030335|0030511|0031293|0031659|0032496|0032587|0032717|0032722|0033025|0033077|0033627|0035313|0035625|0042493|0045121|0045741|0046872|0048011…	1BKC|1ZXC|2A8H|2DDF|2FV9|2FV5|2I47|2OI0|3B92|3CKI|3EDZ|3E8R|3EWJ|3G42|3KMC|3KME|3L0T|3L0V|3LGP|3LE9|3LEA|3O64	No	Yes	Yes	No	2012-04-27 12:00:00
TAF1	TAF1	TAF1_HUMAN	6872	11535	Hsa.TAF1	GC033316	TAF1 RNA polymerase II, TATA box binding protein (TBP)-associated factor, 250kDa	Enzyme	Kinase|Binding	EC 2 (Transferases)	EC 2.7 (Transferring phosphorus-containing groups)	EC 2.7.11 (Protein-serine/threonine kinases)		2.7.11.1	2.7.11.1	2.7.11.1	2.7.11.1	No	Yes	TAF1 family	P21675	No	IPR001487|IPR009067|IPR018359|IPR022591	0000080|0000117|0000166|0002039|0003713|0004402|0004674|0005515|0005524|0005634|0005654|0005669|0005730|0006352|0006355|0006366|0006367|0006368|0006974|0007049|0008134|0010467|0016032|0016301|0016573|0016740|0017025|0018105|0018107|0032436|0043565|0044212|0044419|0045944|0046777|0051123|0060261|0070577|0071339	1EQF|3AAD|3UV5	No	No	No	No	2012-04-27 12:00:00
TAF9	TAF9	TAF9_HUMAN	6880	11542	Hsa.TAF9	GC026114	TAF9 RNA polymerase II, TATA box binding protein (TBP)-associated factor, 32kDa	Enzyme	Binding	EC 2 (Transferases)	EC 2.7 (Transferring phosphorus-containing groups)	EC 2.7.4 (Phosphotransferases with a phosphate group as acceptor)		2.7.4.3	2.7.4.3			No	No	TAF9 family	Q16594	No	IPR000623|IPR003959|IPR009072	0000125|0000166|0002039|0003677|0003713|0004017|0004402|0005515|0005524|0005634|0005654|0005669|0005730|0006355|0006366|0006367|0006368|0006974|0010467|0015030|0016032|0016301|0016740|0030307|0030914|0032435|0033276|0033613|0043066|0043966|0044212|0045944|0060760|0070555|0070742|0070761|0071339	1RKB|3IIJ|3IIK|3IIL|3IIM	No	No	No	No	2012-04-27 12:00:00
SHMT1	SHMT1	GLYC_HUMAN	6470	10850	Hsa.SHMT1	GC114203	serine hydroxymethyltransferase 1 (soluble)	Enzyme	Other	EC 2 (Transferases)	EC 2.1 (Transferring one-carbon groups)	EC 2.1.2 (Hydroxymethyl-, Formyl- and Related Transferases)		2.1.2.1	2.1.2.1	2.1.2.1	2.1.2.1	No	No	SHMT family	P34896	No	IPR001085|IPR015421|IPR015422|IPR015424|IPR019798	0004372|0005634|0005737|0005739|0005829|0006565|0006730|0006766|0006767|0008732|0009113|0016597|0016740|0019264|0030170|0034641|0042803|0044281|0045329|0046655|0051262|0051289	1BJ4	No	No	Yes	No	2012-04-27 12:00:00
SHMT2	SHMT2	GLYM_HUMAN	6472	10852	EC_2-1-2-1	GC105702	serine hydroxymethyltransferase 2 (mitochondrial)	Enzyme	Other	EC 2 (Transferases)	EC 2.1 (Transferring one-carbon groups)	EC 2.1.2 (Hydroxymethyl-, Formyl- and Related Transferases)		2.1.2.1	2.1.2.1	2.1.2.1	2.1.2.1	No	No	SHMT family	P34897	No	IPR001085|IPR015421|IPR015422|IPR015424|IPR019798	0003682|0004372|0005739|0005743|0005758|0005759|0006544|0006563|0006564|0006730|0008168|0008284|0008732|0015630|0016020|0016597|0016740|0019264|0030170|0042645|0042802|0051289	3OU5	No	No	Yes	No	2012-04-27 12:00:00
CDK9	CDK9	CDK9_HUMAN	1025	1780	Hsa.CDK9	GC032161	cyclin-dependent kinase 9	Enzyme	Kinase|Binding	EC 2 (Transferases)	EC 2.7 (Transferring phosphorus-containing groups)	EC 2.7.11 (Protein-serine/threonine kinases)	Transferase|Phosphotransferase|Serine/Threonine Kinase	2.7.11.23|2.7.11.22	2.7.11.23|2.7.11.22	2.7.11.22|2.7.11.23	2.7.11.22|2.7.11.23	No	Yes	Protein kinase superfamily, CMGC Ser/Thr protein kinase family, CDC2/CDKX subfamily	P50750	No	IPR000719|IPR011009|IPR017441	0000166|0003677|0004672|0004693|0005515|0005524|0005634|0005654|0005730|0005737|0006282|0006355|0006366|0006367|0006368|0006468|0007049|0008023|0008283|0008353|0010467|0016032|0016605|0017069|0031056|0043111|0043231|0044212|0050434|0071157|0071345	3BLH|3BLQ|3BLR|3MI9|3MIA|3MY1|3LQ5	No	Yes	Yes	No	2012-04-27 12:00:00
CDKN3	CDKN3	CDKN3_HUMAN	1033	1791	Hsa.CDKN3	GC009223	cyclin-dependent kinase inhibitor 3	Enzyme	Phosphatase	EC 3 (Hydrolases)	EC 3.1 (Acting on ester bonds)	EC 3.1.3 (Phosphoric Monoester Hydrolases)		3.1.3.48|3.1.3.16	3.1.3.48|3.1.3.16	3.1.3.16|3.1.3.48	3.1.3.16|3.1.3.48	No	No	Protein-tyrosine phosphatase family	Q16667	No	IPR000387|IPR022778	0000079|0000082|0004722|0004725|0005515|0005737|0007049|0007050|0008138|0008285|0016787|0035335|0048471	1FQ1|1FPZ	No	No	No	No	2012-04-27 12:00:00
CDS1	CDS1	CDS1_HUMAN	1040	1800	Hsa.CDS1	GC023879	CDP-diacylglycerol synthase (phosphatidate cytidylyltransferase) 1	Enzyme	Transmembrane	EC 2 (Transferases)	EC 2.7 (Transferring phosphorus-containing groups)	EC 2.7.7 (Nucleotidyltransferases)		2.7.7.41	2.7.7.41	2.7.7.41	2.7.7.41	No	No	CDS family	Q92903	No	IPR000374	0004142|0004605|0005783|0005789|0006657|0006661|0007165|0007602|0008654|0016020|0016021|0016024|0016779		No	No	Yes	No	2012-04-27 12:00:00
CEL	CEL	CEL_HUMAN	1056	1848	EC_3-1-1-1	GC122187	carboxyl ester lipase (bile salt-stimulated lipase)	Enzyme	Lipase|Signal	EC 3 (Hydrolases)	EC 3.1 (Acting on ester bonds)	EC 3.1.1 (Carboxylic Ester Hydrolases)		3.1.1.13|3.1.1.3	3.1.1.13|3.1.1.3	3.1.1.13|3.1.1.3	3.1.1.13|3.1.1.3	No	Yes	Type-B carboxylesterase/lipase family	P19835	No	IPR000997|IPR002018|IPR019819|IPR019826	0003824|0004091|0004771|0004806|0005576|0005615|0005737|0005829|0006629|0006641|0006707|0008201|0009062|0016042|0016787|0018350|0030157|0030299|0044241|0044258|0044281|0046514|0047372|0050253	1F6W|1JMY	No	No	Yes	No	2012-04-27 12:00:00
CES1	CES1	EST1_HUMAN	1066	1863	Hsa.CES1	GC012434|GC011781	carboxylesterase 1	Enzyme	Lipase|Signal	EC 3 (Hydrolases)	EC 3.1 (Acting on ester bonds)	EC 3.1.1 (Carboxylic Ester Hydrolases)	Hydrolase|Esterase	3.1.1.1|3.1.1.56	3.1.1.1|3.1.1.56	3.1.1.1|3.1.1.56	3.1.1.1	No	Yes	Type-B carboxylesterase/lipase family	P23141	No	IPR002018|IPR019819|IPR019826	0004091|0005783|0005788|0008152|0009636|0016787|0047374|0050253|0080030|0080031|0080032	1MX9|1MX5|1MX1|1YA4|1YA8|1YAH|1YAJ|2DQY|2DQZ|2DR0|2H7C|2HRQ|2HRR|3K9B	Yes	Yes	Yes	No	2012-04-27 12:00:00
CTSC	CTSC	CATC_HUMAN	1075	2528	EC_3-4-14-1	GC006363	cathepsin C	Enzyme	Protease|Signal	EC 3 (Hydrolases)	EC 3.4 (Acting on peptide bonds (Peptidases))	EC 3.4.14 (Dipeptidyl-peptidases and tripeptidyl-peptidases)	Hydrolase|Protease|Cysteine Endopeptidase	3.4.14.1	3.4.14.1	3.4.14.1	3.4.14.1	No	Yes	Peptidase C1 family	P53634	No	IPR000169|IPR000668|IPR014882	0004197|0005764|0005783|0005794|0006508|0006955|0007568|0008233|0008234|0010033|0031404|0042802|0043621	1K3B|2DJF|2DJG|3PDF	No	Yes	No	No	2012-04-27 12:00:00
CFTR	CFTR	CFTR_HUMAN	1080	1884	Hsa.CFTR	GC029247	cystic fibrosis transmembrane conductance regulator (ATP-binding cassette sub-family C, member 7)	Enzyme	Transmembrane|Transport|Binding	EC 3 (Hydrolases)	EC 3.6 (Acting on acid anhydrides)	EC 3.6.3 (Acting on acid anhydrides; catalysing transmembrane movement of substances)	ATP Binding Cassette Family	3.6.3.49	3.6.3.49	3.6.3.49	3.6.3.49	No	Yes	ABC transporter superfamily, ABCC family, CFTR transporter (TC 3.A.1.202) subfamily	P13569	No	IPR003439|IPR009147|IPR011527|IPR017940	0000166|0005216|0005224|0005254|0005260|0005515|0005524|0005737|0005769|0005886|0005902|0006695|0006810|0006811|0006821|0006833|0007585|0015701|0015705|0016021|0016323|0016324|0016787|0016887|0019899|0030165|0030301|0030321|0030324|0030659|0031205|0031901|0032870|0034097|0034707|0042493|0043234|0043434|0043627|0045909|0055085	1NBD|1XMI|1XMJ|2BBO|2BBS|2BBT|2PZE|2PZF|2PZG|3GD7|3ISW	No	Yes	Yes	No	2012-04-27 12:00:00
CHAT	CHAT	CLAT_HUMAN	1103	1912	EC_2-3-1-6	GC161397	choline O-acetyltransferase	Enzyme	Other	EC 2 (Transferases)	EC 2.3 (Acyltransferases)	EC 2.3.1 (Transferring groups other than amino-acyl groups)	Transferase|Acyltransferase	2.3.1.6	2.3.1.6	2.3.1.6	2.3.1.6	No	No	Carnitine/choline acetyltransferase family	P28329	No	IPR000542	0001547|0001666|0004102|0005634|0005737|0005739|0005829|0007268|0007269|0007274|0007517|0007529|0007584|0007613|0007622|0007628|0008292|0016358|0016746|0019717|0030182|0030424|0033265|0042493|0043025|0043179|0045471	2FY2|2FY3|2FY4|2FY5	No	Yes	Yes	No	2012-04-27 12:00:00
ALDH18A1	ALDH18A1	P5CS_HUMAN	5832	9722	EC_1-2-1-41	GC004355	aldehyde dehydrogenase 18 family, member A1	Enzyme	Kinase|Binding	EC 2 (Transferases)|EC 1 (Oxidoreductases)	EC 2.7 (Transferring phosphorus-containing groups)|EC 1.2 (Acting on the aldehyde or oxo group of donors)	EC 2.7.2 (Phosphotransferases with a carboxy group as acceptor)|EC 1.2.1 (With NAD or NADP as acceptor)		2.7.2.11|1.2.1.41	2.7.2.11|1.2.1.41	2.7.2.11|1.2.1.41	1.2.1.41|2.7.2.11	No	Yes	Glutamate 5-kinase family; Gamma-glutamyl phosphate reductase family	P54886	No	IPR001048|IPR001057|IPR016161	0000166|0004349|0004350|0005524|0005737|0005739|0005743|0006561|0008652|0016020|0016301|0016491|0016740|0034641|0044281	2H5G	No	No	Yes	No	2012-04-27 12:00:00
PCYT2	PCYT2	PCY2_HUMAN	5833	8756	EC_2-7-7-14	GC106655	phosphate cytidylyltransferase 2, ethanolamine	Enzyme	Other	EC 2 (Transferases)	EC 2.7 (Transferring phosphorus-containing groups)	EC 2.7.7 (Nucleotidyltransferases)		2.7.7.14	2.7.7.14	2.7.7.14	2.7.7.14	No	No	Cytidylyltransferase family	Q99447	No	IPR004820|IPR014729	0004306|0005575|0008654|0009058|0016740|0016779	3ELB	No	No	Yes	No	2012-04-27 12:00:00
PYGB	PYGB	PYGB_HUMAN	5834	9723	Hsa.PYGB	GC019522	phosphorylase, glycogen; brain	Enzyme	Other	EC 2 (Transferases)	EC 2.4 (Glycosyltransferases)	EC 2.4.1 (Hexosyltransferases)	Transferase|Phosphorylase	2.4.1.1	2.4.1.1	2.4.1.1	2.4.1.1	No	No	Glycogen phosphorylase family	P11216	No	IPR000811	0005529|0005625|0005737|0005975|0005980|0006006|0008144|0008184|0016757|0030170|0030424|0042803|0044281		No	Yes	Yes	No	2012-04-27 12:00:00
PYGL	PYGL	PYGL_HUMAN	5836	9725	Hsa.PYGL	GC009740	phosphorylase, glycogen, liver	Enzyme	Binding	EC 2 (Transferases)	EC 2.4 (Glycosyltransferases)	EC 2.4.1 (Hexosyltransferases)	Transferase|Phosphorylase	2.4.1.1	2.4.1.1	2.4.1.1	2.4.1.1	No	No	Glycogen phosphorylase family	P06737	No	IPR000811	0000166|0002060|0005524|0005529|0005536|0005625|0005737|0005829|0005886|0005975|0005977|0005980|0006006|0006015|0008144|0008184|0016208|0016757|0019842|0030170|0032052|0042593|0042803|0044281	1FC0|1FA9|1EXV|1EM6|1L7X|1L5S|1L5R|1L5Q|1XOI|2ATI|2QLL|3CEH|3CEJ|3CEM|2ZB2|3DDS|3DDW|3DD1	No	Yes	Yes	No	2012-04-27 12:00:00
PYGM	PYGM	PYGM_HUMAN	5837	9726	EC_2-4-1-1	GC006135	phosphorylase, glycogen, muscle	Enzyme	Binding	EC 2 (Transferases)	EC 2.4 (Glycosyltransferases)	EC 2.4.1 (Hexosyltransferases)	Transferase|Phosphorylase	2.4.1.1	2.4.1.1	2.4.1.1	2.4.1.1	No	No	Glycogen phosphorylase family	P11217	No	IPR000811	0000166|0001666|0005529|0005625|0005737|0005829|0005975|0005977|0005980|0006006|0006874|0008144|0008184|0016208|0016529|0016757|0030170|0044281|0051591	1Z8D	No	Yes	Yes	No	2012-04-27 12:00:00
QARS	QARS	SYQ_HUMAN	5859	9751	EC_6-1-1-18	GC021888	glutaminyl-tRNA synthetase	Enzyme	Binding	EC 6 (Ligases)	EC 6.1 (Forming Carbon-Oxygen Bonds)	EC 6.1.1 (Ligases Forming Aminoacyl-tRNA and Related Compounds)		6.1.1.18	6.1.1.18	6.1.1.18	6.1.1.18	No	No	Class-I aminoacyl-tRNA synthetase family	P47897	No	IPR000924|IPR001412|IPR007638|IPR007639|IPR011035|IPR014729|IPR020056|IPR020058|IPR020059|IPR020061	0000166|0004819|0005524|0005737|0005759|0005829|0006418|0006425|0010467|0016874		No	No	Yes	No	2012-04-27 12:00:00
SDHA	SDHA	DHSA_HUMAN	6389	10680	Hsa.SDHA	GC024919	succinate dehydrogenase complex, subunit A, flavoprotein (Fp)	Enzyme	Transport	EC 1 (Oxidoreductases)	EC 1.3 (Acting on the CH-CH group of donors)	EC 1.3.5 (With a quinone or related compound as acceptor)		1.3.5.1	1.3.5.1	1.3.5.1	1.3.5.1	No	No	FAD-dependent oxidoreductase 2 family, FRD/SDH subfamily	P31040	No	IPR003952|IPR003953|IPR015939	0000104|0005515|0005739|0005743|0005749|0006099|0006105|0006810|0007399|0008177|0009055|0016020|0022904|0044281|0050660|0055114		No	No	Yes	No	2012-04-27 12:00:00
SDHB	SDHB	DHSB_HUMAN	6390	10681	Hsa.SDHB	GC001820	succinate dehydrogenase complex, subunit B, iron sulfur (Ip)	Enzyme	Transport|Binding	EC 1 (Oxidoreductases)	EC 1.3 (Acting on the CH-CH group of donors)	EC 1.3.5 (With a quinone or related compound as acceptor)		1.3.5.1	1.3.5.1	1.3.5.1	1.3.5.1	No	Yes	Succinate dehydrogenase/fumarate reductase iron-sulfur protein family	P21912	No	IPR001041|IPR009051|IPR017896	0005515|0005739|0005743|0005749|0006099|0006105|0006810|0008177|0009055|0009060|0016020|0016491|0022904|0044281|0046872|0048039|0051537|0051538|0051539		No	No	Yes	No	2012-04-27 12:00:00
MAP2K4	MAP2K4	MP2K4_HUMAN	6416	6844	Hsa.MAP2K4	GC012859	mitogen-activated protein kinase kinase 4	Enzyme	Kinase|Binding	EC 2 (Transferases)	EC 2.7 (Transferring phosphorus-containing groups)	EC 2.7.12 (Dual-specificity kinases (those acting on Ser/Thr and Tyr residues))	Transferase|Phosphotransferase|Serine/Threonine Kinase	2.7.12.2	2.7.12.2	2.7.12.2	2.7.12.2	No	Yes	Protein kinase superfamily, STE Ser/Thr protein kinase family, MAP kinase kinase subfamily	P45985	No	IPR000719|IPR008271|IPR011009|IPR017441	0000166|0002224|0002755|0002756|0004672|0004674|0004713|0005515|0005524|0005634|0005737|0005829|0006468|0006915|0006950|0007165|0007254|0008063|0034130|0034134|0034138|0034142|0035666|0045087|0051403|0071260	3ALN|3ALO	No	Yes	Yes	No	2012-04-27 12:00:00
SETMAR	SETMAR	SETMR_HUMAN	6419	10762	Hsa.SETMAR	GC021608	SET domain and mariner transposase fusion gene	Enzyme	Binding	EC 2 (Transferases)	EC 2.1 (Transferring one-carbon groups)	EC 2.1.1 (Methyltransferases)		2.1.1.43|3.1.-.-	2.1.1.43	2.1.1.43|3.1.-.-	2.1.1.43	No	No	Histone-lysine methyltransferase family; Mariner transposase family	Q53H47	No	IPR001214|IPR001888|IPR002492|IPR003616|IPR007728|IPR009057	0000729|0000737|0004519|0004803|0005515|0005634|0005694|0006281|0006313|0008168|0008270|0015074|0016568|0016740|0016787|0018024|0042803|0043566|0046872|0071157|2001034|2001251	3BO5|3F2K|3K9J|3K9K	No	No	Yes	No	2012-04-27 12:00:00
SGK1	SGK1	SGK1_HUMAN	6446	10810	Hsa.SGK1	GC028308	serum/glucocorticoid regulated kinase 1	Enzyme	Kinase|Binding	EC 2 (Transferases)	EC 2.7 (Transferring phosphorus-containing groups)	EC 2.7.11 (Protein-serine/threonine kinases)	Transferase|Phosphotransferase|Serine/Threonine Kinase	2.7.11.1	2.7.11.1	2.7.11.1	2.7.11.1	No	Yes	Protein kinase superfamily, AGC Ser/Thr protein kinase family	O00141	No	IPR000719|IPR000961|IPR001683|IPR008271|IPR011009|IPR017441|IPR017892	0000166|0001558|0004674|0005246|0005524|0005634|0005737|0005739|0005783|0005789|0005886|0006468|0006814|0006950|0007616|0008217|0015459|0017080|0017081|0030334|0032411|0042127|0042981|0050790|0051090|0060453|0070294	2R5T|3HDM|3HDN	No	Yes	Yes	No	2012-04-27 12:00:00
SGSH	SGSH	SPHM_HUMAN	6448	10818	EC_3-10-1-1	GC014438	N-sulfoglucosamine sulfohydrolase	Enzyme	Signal|Binding	EC 3 (Hydrolases)	EC 3.10 (Acting on sulfur-nitrogen bonds)	EC 3.10.1 ((only sub-subclass identified to date))		3.10.1.1	3.10.1.1	3.10.1.1	3.10.1.1	No	Yes	Sulfatase family	P51688	No	IPR017850	0003824|0005764|0006029|0008484|0016250|0016787|0046872		No	No	No	No	2012-04-27 12:00:00
ATP12A	ATP12A	AT12A_HUMAN	479	13816	Hsa.ATP12A	GC008330	ATPase, H+/K+ transporting, nongastric, alpha polypeptide	Enzyme	Transmembrane|Transport|Binding	EC 3 (Hydrolases)	EC 3.6 (Acting on acid anhydrides)	EC 3.6.3 (Acting on acid anhydrides; catalysing transmembrane movement of substances)		3.6.3.10	3.6.3.10	3.6.3.10	3.6.3.10	No	Yes	Cation transport ATPase (P-type) (TC 3.A.3) family, Type IIC subfamily	P54707	No	IPR001757|IPR004014|IPR005834|IPR006068|IPR006069|IPR008250|IPR018303|IPR023214|IPR023298|IPR023299|IPR023300|IPR023306	0000166|0005524|0005886|0005889|0006754|0006813|0008900|0015077|0015662|0015992|0016021|0016787|0016820|0034220|0046872|0055085		No	No	Yes	No	2012-04-27 12:00:00
ATP1A4	ATP1A4	AT1A4_HUMAN	480	14073	Hsa.ATP1A4	GC001074	ATPase, Na+/K+ transporting, alpha 4 polypeptide	Enzyme	Transmembrane|Transport|Binding	EC 3 (Hydrolases)	EC 3.6 (Acting on acid anhydrides)	EC 3.6.3 (Acting on acid anhydrides; catalysing transmembrane movement of substances)		3.6.3.9	3.6.3.9	3.6.3.9	3.6.3.9	No	Yes	Cation transport ATPase (P-type) (TC 3.A.3) family, Type IIC subfamily	Q13733	No	IPR001757|IPR006069|IPR023214|IPR023306	0000166|0005391|0005524|0005886|0005887|0005890|0006754|0006813|0006814|0015077|0015662|0015991|0016787|0016820|0030317|0030641|0034220|0046872|0055085		No	No	Yes	No	2012-04-27 12:00:00
ATP1B2	ATP1B2	AT1B2_HUMAN	482	805	Hsa.ATP1B2	GC012816	ATPase, Na+/K+ transporting, beta 2 polypeptide	Enzyme	Signal|Transmembrane|Transport	EC 3 (Hydrolases)	EC 3.6 (Acting on acid anhydrides)	EC 3.6.3 (Acting on acid anhydrides; catalysing transmembrane movement of substances)		3.6.3.9	3.6.3.9			No	Yes	X(+)/potassium ATPases subunit beta family	P14415	No	IPR000402	0005391|0005515|0005737|0005886|0006810|0006813|0006814|0007596|0016021|0034220|0046034|0050900|0055085		No	No	Yes	No	2012-04-27 12:00:00
ATP1B3	ATP1B3	AT1B3_HUMAN	483	806	Hsa.ATP1B3	GC022338	ATPase, Na+/K+ transporting, beta 3 polypeptide	Enzyme	Signal|Transmembrane|Transport	EC 3 (Hydrolases)	EC 3.6 (Acting on acid anhydrides)	EC 3.6.3 (Acting on acid anhydrides; catalysing transmembrane movement of substances)		3.6.3.9	3.6.3.9			No	Yes	X(+)/potassium ATPases subunit beta family	P54709	No	IPR000402	0005391|0005737|0005886|0005890|0005901|0006810|0006813|0006814|0007596|0016021|0034220|0042470|0046034|0050900|0055085		No	No	Yes	No	2012-04-27 12:00:00
ATP2A1	ATP2A1	AT2A1_HUMAN	487	811	Hsa.ATP2A1	GC011641	ATPase, Ca++ transporting, cardiac muscle, fast twitch 1	Enzyme	Transmembrane|Transport|Binding	EC 3 (Hydrolases)	EC 3.6 (Acting on acid anhydrides)	EC 3.6.3 (Acting on acid anhydrides; catalysing transmembrane movement of substances)		3.6.3.8	3.6.3.8	3.6.3.8	3.6.3.8	No	Yes	Cation transport ATPase (P-type) (TC 3.A.3) family, Type IIA subfamily	O14983	No	IPR000695|IPR001757|IPR004014|IPR005834|IPR006068|IPR008250|IPR018303|IPR023214|IPR023298|IPR023299|IPR023300|IPR023306	0000166|0005388|0005509|0005515|0005524|0005789|0005792|0005793|0006200|0006754|0006812|0006816|0006942|0007596|0008637|0016020|0016021|0016529|0016787|0016820|0031095|0031448|0031673|0031674|0032470|0032471|0033017|0034220|0034704|0034976|0042803|0045988|0046872|0048471|0051561|0051659|0055085|0070059|0070509|0090076		No	No	Yes	No	2012-04-27 12:00:00
ATP2A2	ATP2A2	AT2A2_HUMAN	488	812	Hsa.ATP2A2	GC007286	ATPase, Ca++ transporting, cardiac muscle, slow twitch 2	Enzyme	Transmembrane|Transport|Binding	EC 3 (Hydrolases)	EC 3.6 (Acting on acid anhydrides)	EC 3.6.3 (Acting on acid anhydrides; catalysing transmembrane movement of substances)		3.6.3.8	3.6.3.8	3.6.3.8	3.6.3.8	No	Yes	Cation transport ATPase (P-type) (TC 3.A.3) family, Type IIA subfamily	P16615	No	IPR000695|IPR001757|IPR004014|IPR005834|IPR006068|IPR008250|IPR018303|IPR023214|IPR023298|IPR023299|IPR023300|IPR023306	0000166|0005388|0005524|0005624|0005789|0005792|0005887|0006754|0006810|0006812|0007155|0007596|0008022|0008544|0016020|0016529|0016787|0016820|0031095|0033017|0034220|0046872|0055085|0070296		No	No	Yes	No	2012-04-27 12:00:00
ATP2A3	ATP2A3	AT2A3_HUMAN	489	813	Hsa.ATP2A3	GC013634	ATPase, Ca++ transporting, ubiquitous	Enzyme	Transmembrane|Transport|Binding	EC 3 (Hydrolases)	EC 3.6 (Acting on acid anhydrides)	EC 3.6.3 (Acting on acid anhydrides; catalysing transmembrane movement of substances)		3.6.3.8	3.6.3.8	3.6.3.8	3.6.3.8	No	Yes	Cation transport ATPase (P-type) (TC 3.A.3) family, Type IIA subfamily	Q93084	No	IPR000695|IPR001757|IPR004014|IPR005834|IPR006068|IPR008250|IPR018303|IPR023214|IPR023298|IPR023299|IPR023300|IPR023306	0000166|0005388|0005524|0005634|0005783|0005789|0006754|0006810|0006812|0006816|0007596|0016020|0016021|0016529|0016787|0016820|0031095|0031965|0033017|0034220|0046872|0055085		No	No	Yes	No	2012-04-27 12:00:00
DCT	DCT	TYRP2_HUMAN	1638	2709	EC_5-3-3-12	GC008923	dopachrome tautomerase (dopachrome delta-isomerase, tyrosine-related protein 2)	Enzyme	Signal|Transmembrane|Binding	EC 5 (Isomerases)	EC 5.3 (Intramolecular Oxidoreductases)	EC 5.3.3 (Transposing C=C Bonds)		5.3.3.12	5.3.3.12	5.3.3.12	5.3.3.12	No	Yes	Tyrosinase family	P40126	No	IPR002049|IPR002227|IPR008922|IPR013032	0002052|0004167|0005507|0005737|0005792|0005829|0006583|0008544|0016020|0016021|0016491|0016853|0021847|0033162|0042470|0046872|0048066|0048468		No	No	Yes	No	2012-04-27 12:00:00
DDC	DDC	DDC_HUMAN	1644	2719	EC_4-1-1-28	GC029821	dopa decarboxylase (aromatic L-amino acid decarboxylase)	Enzyme	Other	EC 4 (Lyases)	EC 4.1 (Carbon-Carbon Lyases)	EC 4.1.1 (Carboxy-Lyases)		4.1.1.28	4.1.1.28	4.1.1.28	4.1.1.28	No	No	Group II decarboxylase family	P20711	No	IPR002129|IPR010977|IPR015421|IPR015422|IPR015424|IPR021115	0004058|0005515|0005625|0005737|0005829|0006520|0007623|0008021|0009636|0010259|0015842|0016597|0016829|0019904|0030170|0030424|0033076|0034641|0035690|0042416|0042423|0042427|0043025|0044281|0046219|0046684|0052314|0071312|0071363	3RBF|3RBL|3RCH	No	No	Yes	No	2012-04-27 12:00:00
CTSO	CTSO	CATO_HUMAN	1519	2542	EC_3-4-22-42	GC024803	cathepsin O	Enzyme	Protease|Signal	EC 3 (Hydrolases)	EC 3.4 (Acting on peptide bonds (Peptidases))	EC 3.4.22 (Cysteine endopeptidases)		3.4.22.42	3.4.22.42	3.4.22.42	3.4.22.42	No	Yes	Peptidase C1 family	P43234	No	IPR000668	0004197|0005764|0006508|0008233		No	No	Yes	No	2012-04-27 12:00:00
CTSS	CTSS	CATS_HUMAN	1520	2545	EC_3-4-22-27	GC002536	cathepsin S	Enzyme	Protease|Signal	EC 3 (Hydrolases)	EC 3.4 (Acting on peptide bonds (Peptidases))	EC 3.4.22 (Cysteine endopeptidases)	Hydrolase|Protease|Cysteine Endopeptidase	3.4.22.27	3.4.22.27	3.4.22.27	3.4.22.27	No	Yes	Peptidase C1 family	P25774	No	IPR000668|IPR013201	0002250|0002474|0002480|0004197|0005576|0005764|0006508|0006955|0008233|0016020|0019882|0031905|0042590|0043231|0097067	1BXF|1GLO|1NQC|1NPZ|1MS6|2F1G|2FQ9|2G6D|2FRA|2FRQ|2FT2|2FUD|2FYE|2HH5|2G7Y|2H7J|2HXZ|2OP3|2HHN|2C0Y|2R9M|2R9N|2R9O|3IEJ|3KWN|3MPE|3MPF|3N3G|3OVX|3N4C	No	Yes	Yes	No	2012-04-27 12:00:00
MAP3K7	MAP3K7	M3K7_HUMAN	6885	6859	Hsa.MAP3K7	GC028162	mitogen-activated protein kinase kinase kinase 7	Enzyme	Kinase|Binding	EC 2 (Transferases)	EC 2.7 (Transferring phosphorus-containing groups)	EC 2.7.11 (Protein-serine/threonine kinases)	Transferase|Phosphotransferase|Serine/Threonine Kinase	2.7.11.25	2.7.11.25	2.7.11.25	2.7.11.25	No	Yes	Protein kinase superfamily, STE Ser/Thr protein kinase family, MAP kinase kinase kinase subfamily	O43318	No	IPR000719|IPR001245|IPR008271|IPR011009|IPR017441	0000166|0000186|0000187|0000287|0001525|0001841|0002224|0002726|0002755|0002756|0004672|0004674|0004709|0005515|0005524|0005671|0005737|0005829|0005886|0006355|0006950|0007165|0007179|0007249|0007250|0007252|0007254|0008063|0008385|0010008|0016301|0032743|0034130|0034134|0034138|0034142|0035666|0035872|0043066|0043123|0043507|0043966|0045087|0046330|0050852|0050870|0051092|0051403|0070423	2EVA	No	Yes	Yes	No	2012-04-27 12:00:00
TALDO1	TALDO1	TALDO_HUMAN	6888	11559	EC_2-2-1-2	GC005600	transaldolase 1	Enzyme	Other	EC 2 (Transferases)	EC 2.2 (Transferring aldehyde or ketonic groups)	EC 2.2.1 (Transketolases and Transaldolases)		2.2.1.2	2.2.1.2	2.2.1.2	2.2.1.2	No	No	Transaldolase family, Type 1 subfamily	P37837	No		0004801|0005625|0005737|0005792|0005829|0005975|0005999|0006002|0006098|0006112|0009052|0016740|0019682|0044281|0048029	1F05	No	No	Yes	No	2012-04-27 12:00:00
TARS	TARS	SYTC_HUMAN	6897	11572	Hsa.TARS	GC025091	threonyl-tRNA synthetase	Enzyme	Binding	EC 6 (Ligases)	EC 6.1 (Forming Carbon-Oxygen Bonds)	EC 6.1.1 (Ligases Forming Aminoacyl-tRNA and Related Compounds)		6.1.1.3	6.1.1.3	6.1.1.3	6.1.1.3	No	No	Class-II aminoacyl-tRNA synthetase family	P26639	No	IPR002314|IPR002320|IPR004095|IPR004154|IPR006195|IPR012675|IPR012676|IPR012947|IPR018163	0000166|0004829|0005524|0005737|0005829|0006412|0006418|0006435|0010467|0015629|0016874|0042803	1WWT	No	No	Yes	No	2012-04-27 12:00:00
TAT	TAT	ATTY_HUMAN	6898	11573	EC_2-6-1-5	GC012545	tyrosine aminotransferase	Enzyme	Other	EC 2 (Transferases)	EC 2.6 (Transferring nitrogenous groups)	EC 2.6.1 (Transaminases)		2.6.1.5	2.6.1.5	2.6.1.5	2.6.1.5	No	No	Class-I pyridoxal-phosphate-dependent aminotransferase family	P17735	No	IPR001176|IPR011715|IPR015424	0004838|0005575|0005739|0005829|0006103|0006536|0006559|0006572|0006979|0008483|0009058|0014070|0016597|0016847|0030170|0034641|0044281|0046689|0051384|0080130	3DYD	No	No	Yes	No	2012-04-27 12:00:00
TBXAS1	TBXAS1	THAS_HUMAN	6916	11609	EC_5-3-99-5	GC029362	thromboxane A synthase 1 (platelet)	Enzyme	Transmembrane|Binding	EC 5 (Isomerases)	EC 5.3 (Intramolecular Oxidoreductases)	EC 5.3.99 (Other Intramolecular Oxidoreductases)		5.3.99.5	5.3.99.5	5.3.99.5	5.3.99.5	No	Yes	Cytochrome P450 family	P24557	No	IPR001128|IPR002401|IPR002402|IPR008072|IPR017972	0001516|0004497|0004796|0005783|0005788|0005789|0006633|0006690|0006692|0006805|0009055|0016020|0016021|0016705|0016853|0020037|0044281|0046872		No	No	Yes	No	2012-04-27 12:00:00
PPP1R11	PPP1R11	PP1RB_HUMAN	6992	9285	Hsa.PPP1R11	GC026879	protein phosphatase 1, regulatory (inhibitor) subunit 11	Enzyme	Other	EC 3 (Hydrolases)	EC 3.1 (Acting on ester bonds)	EC 3.1.3 (Phosphoric Monoester Hydrolases)		3.1.3.16	3.1.3.16			No	No		O60927	No	IPR011107	0004864|0005625|0043086		No	No	No	No	2012-04-27 12:00:00
TDG	TDG	TDG_HUMAN	6996	11700	Hsa.TDG	GC105688	thymine-DNA glycosylase	Enzyme	Other	EC 3 (Hydrolases)	EC 3.2 (Glycosylases)	EC 3.2.2 (Hydrolysing N-Glycosyl Compounds)		3.2.2.29	3.2.2.29	3.2.2.29		No	No	TDG/mug DNA glycosylase family	Q13569	No	IPR005122	0003684|0005515|0005634|0005654|0006281|0006284|0006285|0006298|0008152|0008263|0016799|0030983|0045008	1WYW|2D07|2RBA	No	No	No	No	2012-04-27 12:00:00
TDO2	TDO2	T23O_HUMAN	6999	11708	EC_1-13-11-11	GC024114	tryptophan 2,3-dioxygenase	Enzyme	Binding	EC 1 (Oxidoreductases)	EC 1.13 (Acting on single donors with incorporation of molecular oxygen (oxygenases))	EC 1.13.11 (With incorporation of two atoms of oxygen)		1.13.11.11	1.13.11.11	1.13.11.11	1.13.11.11	No	No	Tryptophan 2,3-dioxygenase family	P48775	No		0004833|0005625|0005829|0006569|0016491|0016597|0019441|0019442|0019825|0020037|0034641|0044281|0046872		No	No	Yes	No	2012-04-27 12:00:00
PRDX2	PRDX2	PRDX2_HUMAN	7001	9353	Hsa.PRDX2	GC016302	peroxiredoxin 2	Enzyme	Other	EC 1 (Oxidoreductases)	EC 1.11 (Acting on a peroxide as acceptor)	EC 1.11.1 (Peroxidases)		1.11.1.15	1.11.1.15	1.11.1.15	1.11.1.15	No	No	AhpC/TSA family	P32119	No	IPR000866|IPR012336|IPR019479	0000187|0002536|0005737|0005739|0006916|0006979|0008379|0010310|0016209|0016491|0019430|0030194|0031665|0032088|0032496|0034599|0042098|0042744|0042981|0045581|0048538|0048872|2000378	1QMV	No	No	No	No	2012-04-27 12:00:00
TEC	TEC	TEC_HUMAN	7006	11719	Hsa.TEC	GC024431	tec protein tyrosine kinase	Enzyme	Kinase|Binding	EC 2 (Transferases)	EC 2.7 (Transferring phosphorus-containing groups)	EC 2.7.10 (Protein-tyrosine kinases)	Protein Tyrosine Kinase	2.7.10.2	2.7.10.2	2.7.10.2	2.7.10.2	No	Yes	Protein kinase superfamily, Tyr protein kinase family, TEC subfamily	P42680	No	IPR000719|IPR000980|IPR001245|IPR001452|IPR001562|IPR001849|IPR008266|IPR011009|IPR011993|IPR017441	0000166|0004715|0005524|0005737|0005829|0005856|0005886|0006468|0007229|0007243|0008289|0010543|0046872|0050853		No	Yes	Yes	No	2012-04-27 12:00:00
TEK	TEK	TIE2_HUMAN	7010	11724	Hsa.TEK	GC031743	TEK tyrosine kinase, endothelial	Enzyme	Kinase|Signal|Transmembrane|Binding	EC 2 (Transferases)	EC 2.7 (Transferring phosphorus-containing groups)	EC 2.7.10 (Protein-tyrosine kinases)	Protein Tyrosine Kinase	2.7.10.1	2.7.10.1	2.7.10.1	2.7.10.1	No	Yes	Protein kinase superfamily, Tyr protein kinase family, Tie subfamily	Q02763	No	IPR000719|IPR000742|IPR001245|IPR003961|IPR007110|IPR008266|IPR011009|IPR013032|IPR013783|IPR017441|IPR018941	0000166|0001525|0001725|0001934|0001935|0001938|0002040|0004672|0004713|0004714|0004872|0005515|0005524|0005576|0005737|0005856|0005884|0005886|0005887|0005902|0005911|0005925|0006468|0007165|0007169|0007267|0007507|0007596|0009925|0009986|0010595|0010740|0014068|0016323|0016324|0016525|0018108|0032878|0034446|0043066|0043114|0043552|0045121|0045766|0046777|0048014|0050728|0050900|0051259|0051894…	1FVR|2GY5|2GY7|2OO8|2OSC|2P4I|3BEA|2WQB|3L8P	No	Yes	Yes	No	2012-04-27 12:00:00
TERT	TERT	TERT_HUMAN	7015	11730	Hsa.TERT	GC025831	telomerase reverse transcriptase	Enzyme	Binding	EC 2 (Transferases)	EC 2.7 (Transferring phosphorus-containing groups)	EC 2.7.7 (Nucleotidyltransferases)		2.7.7.49	2.7.7.49	2.7.7.49	2.7.7.49	No	No	Reverse transcriptase family, Telomerase subfamily	O14746	No	IPR000477|IPR003545|IPR021891	0000723|0000781|0000783|0003677|0003720|0003721|0003723|0003964|0005515|0005634|0005654|0005694|0005697|0005730|0005737|0006278|0006916|0007004|0016605|0016740|0016779|0022616|0032203|0042162|0042803|0046872|0070034|0090399	2BCK	No	No	Yes	No	2012-04-27 12:00:00
SMPD1	SMPD1	ASM_HUMAN	6609	11120	EC_3-1-4-12	GC004700	sphingomyelin phosphodiesterase 1, acid lysosomal	Enzyme	Signal	EC 3 (Hydrolases)	EC 3.1 (Acting on ester bonds)	EC 3.1.4 (Phosphoric Diester Hydrolases)		3.1.4.12	3.1.4.12	3.1.4.12	3.1.4.12	No	No	Acid sphingomyelinase family	P17405	No	IPR004843|IPR008139|IPR011001	0004767|0005615|0006665|0006684|0006685|0006687|0007165|0007399|0008219|0016798|0023021|0035307|0042220|0042493|0042599|0043065|0043202|0043407|0044281|0046513		No	No	Yes	No	2012-04-27 12:00:00
SMPD2	SMPD2	NSMA_HUMAN	6610	11121	Hsa.SMPD2	GC027291	sphingomyelin phosphodiesterase 2, neutral membrane (neutral sphingomyelinase)	Enzyme	Transmembrane|Binding	EC 3 (Hydrolases)	EC 3.1 (Acting on ester bonds)	EC 3.1.4 (Phosphoric Diester Hydrolases)		3.1.4.12	3.1.4.12	3.1.4.12	3.1.4.12	No	Yes	Neutral sphingomyelinase family	O60906	No	IPR005135	0004767|0005624|0005886|0005887|0005901|0006665|0006684|0006687|0007243|0008624|0009612|0016787|0044281|0046513|0046872|0048011		No	No	Yes	No	2012-04-27 12:00:00
SMS	SMS	SPSY_HUMAN	6611	11123	EC_2-5-1-22	GC033114	spermine synthase	Enzyme	Other	EC 2 (Transferases)	EC 2.5 (Transferring alkyl or aryl groups, other than methyl groups)	EC 2.5.1 (Transferring Alkyl or Aryl Groups, Other than Methyl Groups)		2.5.1.22	2.5.1.22	2.5.1.22	2.5.1.22	No	No	Spermidine/spermine synthase family	P52788	No	IPR001045	0004766|0005829|0006555|0006595|0006597|0016740|0016768|0034641|0044281	3C6K|3C6M	No	No	Yes	No	2012-04-27 12:00:00
SOAT1	SOAT1	SOAT1_HUMAN	6646	11177	EC_2-3-1-26	GC001204	sterol O-acyltransferase 1	Enzyme	Transmembrane	EC 2 (Transferases)	EC 2.3 (Acyltransferases)	EC 2.3.1 (Transferring groups other than amino-acyl groups)	Transferase|Acyltransferase	2.3.1.26	2.3.1.26	2.3.1.26	2.3.1.26	No	No	Membrane-bound acyltransferase family, Sterol o-acyltransferase subfamily	P35610	No		0000062|0004772|0005783|0005789|0005792|0008202|0008203|0010742|0010878|0015485|0016020|0016021|0016746|0033344|0034379|0034435|0034736|0042632|0042986		No	Yes	Yes	No	2012-04-27 12:00:00
SOD1	SOD1	SODC_HUMAN	6647	11179	EC_1-15-1-1	GC157551	superoxide dismutase 1, soluble	Enzyme	Binding	EC 1 (Oxidoreductases)	EC 1.15 (Acting on superoxide as acceptor)	EC 1.15.1 ((only sub-subclass identified to date))		1.15.1.1	1.15.1.1	1.15.1.1	1.15.1.1	No	No	Cu-Zn superoxide dismutase family	P00441	No	IPR001424|IPR018152	0000187|0000303|0001541|0001819|0001890|0001895|0001975|0002262|0002576|0004784|0005507|0005515|0005576|0005615|0005634|0005730|0005737|0005739|0005759|0005777|0005829|0005886|0006302|0006309|0006749|0006801|0006879|0006916|0007283|0007566|0007569|0007596|0007605|0007626|0008089|0008090|0008217|0008219|0008270|0009408|0010033|0016491|0019226|0019430|0030168|0030346|0031012|0031410|0031667|0032287…	1SOS|1SPD|4SOD|1AZV|1BA9|1MFM|1FUN|1DSW|1L3N|1KMG|1N19|1N18|1HL5|1HL4|1OZU|1OZT|1OEZ|1P1V|1PU0|1PTZ|1RK7|1UXM|1UXL|2AF2|2C9S|2C9U|2C9V|2NNX|2V0A|2GBT|2GBU|2GBV|2R27|2VR8|2VR6|2VR7|3CQP|3CQQ|2ZKW|2ZKX|2ZKY|3HFF|3GQF|3ECU|3ECV|3ECW|3GZO|3GZP|3GZQ|2WKO|3K91|3H2P|3H2Q|3KH3|3KH4|2XJK|2XJL|3GTV|3LTV|2WYT|2WYZ|2WZ0|2WZ5|2WZ6|3QQD	No	No	Yes	No	2012-04-27 12:00:00
SOD2	SOD2	SODM_HUMAN	6648	11180	Hsa.SOD2	GC139791	superoxide dismutase 2, mitochondrial	Enzyme	Binding	EC 1 (Oxidoreductases)	EC 1.15 (Acting on superoxide as acceptor)	EC 1.15.1 ((only sub-subclass identified to date))		1.15.1.1	1.15.1.1	1.15.1.1	1.15.1.1	No	No	Iron/manganese superoxide dismutase family	P04179	No	IPR001189|IPR019831|IPR019832|IPR019833	0000303|0001315|0001666|0001836|0001889|0003032|0003069|0003677|0004784|0005625|0005737|0005739|0005743|0005759|0006357|0006749|0006801|0006916|0007005|0007507|0007568|0007626|0008217|0008285|0009791|0010042|0010043|0010269|0010332|0014823|0016491|0019430|0019825|0022904|0030097|0030145|0031667|0032364|0032496|0033591|0034021|0042493|0042542|0042554|0042645|0042802|0043066|0043524|0045429|0045599…	1MSD|1VAR|1QNM|1AP6|1AP5|1EM1|1JA8|1LUW|1LUV|1N0N|1N0J|1PM9|1PL4|1SZX|1XIL|1XDC|2GDS|1ZSP|1ZTE|1ZUQ|2ADP|2ADQ|2P4K|3C3S|3C3T|2QKA|2QKC	No	No	Yes	No	2012-04-27 12:00:00
SOD3	SOD3	SODE_HUMAN	6649	11181	Hsa.SOD3	GC023665	superoxide dismutase 3, extracellular	Enzyme	Signal|Binding	EC 1 (Oxidoreductases)	EC 1.15 (Acting on superoxide as acceptor)	EC 1.15.1 ((only sub-subclass identified to date))		1.15.1.1	1.15.1.1	1.15.1.1	1.15.1.1	No	Yes	Cu-Zn superoxide dismutase family	P08294	No	IPR001424	0001666|0004784|0005507|0005515|0005576|0005615|0005625|0005634|0005737|0005739|0005802|0005829|0008201|0008270|0016491|0019430|0031012|0046688|0046872	2JLP	No	No	Yes	No	2012-04-27 12:00:00
SORD	SORD	DHSO_HUMAN	6652	11184	EC_1-1-1-14	GC113912	sorbitol dehydrogenase	Enzyme	Binding	EC 1 (Oxidoreductases)	EC 1.1 (Acting on the CH-OH group of donors)	EC 1.1.1 (With NAD or NADP as acceptor)		1.1.1.14	1.1.1.14	1.1.1.14	1.1.1.14	No	No	Zinc-containing alcohol dehydrogenase family	Q00796	No	IPR002328|IPR011032|IPR013154	0003939|0005529|0005615|0005624|0005625|0005739|0005929|0006006|0006062|0008270|0016020|0016491|0019861|0030317|0031966|0046370|0046872|0051160|0051164|0051287	1PL8|1PL7|1PL6	No	No	Yes	No	2012-04-27 12:00:00
ROS1	ROS1	ROS1_HUMAN	6098	10261	Hsa.ROS1	GC115450	c-ros oncogene 1 , receptor tyrosine kinase	Enzyme	Kinase|Signal|Transmembrane|Binding	EC 2 (Transferases)	EC 2.7 (Transferring phosphorus-containing groups)	EC 2.7.10 (Protein-tyrosine kinases)		2.7.10.1	2.7.10.1	2.7.10.1	2.7.10.1	No	Yes	Protein kinase superfamily, Tyr protein kinase family, Insulin receptor subfamily	P08922	No	IPR000408|IPR000719|IPR001245|IPR001478|IPR002011|IPR003961|IPR008266|IPR011009|IPR011042|IPR013783|IPR017441	0000166|0002066|0004713|0004714|0004872|0005524|0005624|0005886|0006468|0007169|0007283|0008283|0010629|0010966|0016021|0016049|0019903|0030154|0032006|0070372		No	No	Yes	No	2012-04-27 12:00:00
RPE	RPE	RPE_HUMAN	6120	10293	EC_5-1-3-1	GC018006	ribulose-5-phosphate-3-epimerase	Enzyme	Binding	EC 5 (Isomerases)	EC 5.1 (Racemases and Epimerases)	EC 5.1.3 (Acting on Carbohydrates and Derivatives)		5.1.3.1	5.1.3.1	5.1.3.1	5.1.3.1	No	No	Ribulose-phosphate 3-epimerase family	Q96AT9	No	IPR000056|IPR011060|IPR013785	0003824|0004750|0005829|0005975|0006098|0016853|0042802|0042803|0044281|0046872	3OVP|3OVQ|3OVR|3QC3	No	No	Yes	No	2012-04-27 12:00:00
BLVRB	BLVRB	BLVRB_HUMAN	645	1063	EC_1-3-1-24	GC016594	biliverdin reductase B (flavin reductase (NADPH))	Enzyme	Other	EC 1 (Oxidoreductases)	EC 1.5 (Acting on the CH-NH group of donors)|EC 1.3 (Acting on the CH-CH group of donors)	EC 1.5.1 (With NAD or NADP as acceptor)|EC 1.3.1 (With NAD or NADP as acceptor)		1.5.1.30|1.3.1.24	1.5.1.30|1.3.1.24	1.5.1.30|1.3.1.24	1.3.1.24|1.5.1.30	No	No		P30043	No		0000166|0004074|0005737|0005829|0006778|0016491|0042167|0042602|0044281	1HE5|1HE4|1HE3|1HE2|1HDO	No	No	Yes	No	2012-04-27 12:00:00
SI	SI	SUIS_HUMAN	6476	10856	EC_3-2-1-48	GC023356	sucrase-isomaltase (alpha-glucosidase)	Enzyme	Signal|Transmembrane	EC 3 (Hydrolases)	EC 3.2 (Glycosylases)	EC 3.2.1 (Glycosidases, i.e. enzymes hydrolysing O- and S-glycosyl compounds)		3.2.1.48|3.2.1.10	3.2.1.48|3.2.1.10	3.2.1.48|3.2.1.10	3.2.1.10|3.2.1.48	No	Yes	Glycosyl hydrolase 31 family	P14410	No	IPR000519|IPR011013|IPR017853	0004558|0004574|0004575|0005794|0005886|0005903|0005975|0007568|0007584|0009744|0009750|0016021|0016324|0030246|0032868|0033189|0042594|0044245|0044281|0045121|0051384	3LPO|3LPP	No	No	Yes	No	2012-04-27 12:00:00
SIAH1	SIAH1	SIAH1_HUMAN	6477	10857	Hsa.SIAH1	GC012411	siah E3 ubiquitin protein ligase 1	Enzyme	Binding	EC 6 (Ligases)	EC 6.3 (Forming Carbon-Nitrogen Bonds)	EC 6.3.2 (AcidAmino-Acid Ligases (Peptide Synthases))		6.3.2.-	6.3.2.-	6.3.2.-		No	No	SINA (Seven in absentia) family	Q8IUQ4	No	IPR001841|IPR008974|IPR013010|IPR013083|IPR013322|IPR013323|IPR018121	0004842|0005515|0005624|0005634|0005737|0005769|0005829|0006508|0006915|0007049|0007275|0007283|0007399|0007411|0008022|0008270|0009653|0016567|0016874|0030154|0030163|0030877|0031648|0042787|0043065|0043161|0046872|0051402|2001244	2A25	No	No	Yes	No	2012-04-27 12:00:00
SIAH2	SIAH2	SIAH2_HUMAN	6478	10858	Hsa.SIAH2	GC023305	siah E3 ubiquitin protein ligase 2	Enzyme	Binding	EC 6 (Ligases)	EC 6.3 (Forming Carbon-Nitrogen Bonds)	EC 6.3.2 (AcidAmino-Acid Ligases (Peptide Synthases))		6.3.2.-	6.3.2.-	6.3.2.-		No	No	SINA (Seven in absentia) family	O43255	No	IPR001841|IPR008974|IPR013010	0003714|0004842|0005515|0005634|0005737|0005829|0006511|0007049|0007264|0007275|0007411|0008270|0016874|0043066|0043154|0044257|0046872|0090090|2001237		No	No	Yes	No	2012-04-27 12:00:00
ST6GAL1	ST6GAL1	SIAT1_HUMAN	6480	10860	Hsa.ST6GAL1	GC022533|GC121433	ST6 beta-galactosamide alpha-2,6-sialyltranferase 1	Enzyme	Signal|Transmembrane	EC 2 (Transferases)	EC 2.4 (Glycosyltransferases)	EC 2.4.99 (Transferring other glycosyl groups)		2.4.99.1	2.4.99.1	2.4.99.1	2.4.99.1	No	Yes	Glycosyltransferase 29 family	P15907	No	IPR001675	0000139|0003835|0005576|0005794|0006464|0006486|0006959|0008152|0008373|0016020|0016021|0016266|0018279|0030173|0032580|0043687|0044267		Yes	No	Yes	No	2012-04-27 12:00:00
ST3GAL1	ST3GAL1	SIA4A_HUMAN	6482	10862	Hsa.ST3GAL1	GC140079	ST3 beta-galactoside alpha-2,3-sialyltransferase 1	Enzyme	Signal|Transmembrane	EC 2 (Transferases)	EC 2.4 (Glycosyltransferases)	EC 2.4.99 (Transferring other glycosyl groups)		2.4.99.4	2.4.99.4	2.4.99.4	2.4.99.4	No	Yes	Glycosyltransferase 29 family	Q11201	No	IPR001675	0000139|0003836|0005576|0005794|0006464|0006468|0006486|0016020|0016021|0016266|0030173|0032580|0043687|0044267		No	No	Yes	No	2012-04-27 12:00:00
ST3GAL2	ST3GAL2	SIA4B_HUMAN	6483	10863	Hsa.ST3GAL2	GC012530	ST3 beta-galactoside alpha-2,3-sialyltransferase 2	Enzyme	Signal|Transmembrane	EC 2 (Transferases)	EC 2.4 (Glycosyltransferases)	EC 2.4.99 (Transferring other glycosyl groups)		2.4.99.4	2.4.99.4	2.4.99.4		No	Yes	Glycosyltransferase 29 family	Q16842	No		0000139|0003836|0005576|0005737|0005794|0006040|0006464|0006486|0016020|0016021|0016266|0030173|0032580|0043687|0044267		No	No	No	No	2012-04-27 12:00:00
ST3GAL4	ST3GAL4	SIA4C_HUMAN	6484	10864	EC_2-4-99-4	GC005546	ST3 beta-galactoside alpha-2,3-sialyltransferase 4	Enzyme	Signal|Transmembrane	EC 2 (Transferases)	EC 2.4 (Glycosyltransferases)	EC 2.4.99 (Transferring other glycosyl groups)		2.4.99.4|2.4.99.-	2.4.99.4	2.4.99.-		No	Yes	Glycosyltransferase 29 family	Q11206	No	IPR001675|IPR022073	0000139|0003836|0005576|0005794|0006486|0016020|0016021|0016266|0018279|0030173|0032580|0043687|0044267		No	No	Yes	No	2012-04-27 12:00:00
ST3GAL3	ST3GAL3	SIAT6_HUMAN	6487	10866	Hsa.ST3GAL3	GC000436	ST3 beta-galactoside alpha-2,3-sialyltransferase 3	Enzyme	Signal|Transmembrane	EC 2 (Transferases)	EC 2.4 (Glycosyltransferases)	EC 2.4.99 (Transferring other glycosyl groups)		2.4.99.6	2.4.99.6	2.4.99.6	2.4.99.6	No	Yes	Glycosyltransferase 29 family	Q11203	No		0000139|0005576|0005794|0006486|0008118|0016020|0016021|0016266|0030173|0032580|0043687|0044267		No	No	Yes	No	2012-04-27 12:00:00
ST8SIA1	ST8SIA1	SIA8A_HUMAN	6489	10869	EC_2-4-99-8	GC007617	ST8 alpha-N-acetyl-neuraminide alpha-2,8-sialyltransferase 1	Enzyme	Signal|Transmembrane	EC 2 (Transferases)	EC 2.4 (Glycosyltransferases)	EC 2.4.99 (Transferring other glycosyl groups)		2.4.99.8	2.4.99.8	2.4.99.8	2.4.99.8	No	Yes	Glycosyltransferase 29 family	Q92185	No	IPR001675	0000139|0003828|0005794|0005975|0006486|0006629|0006665|0006688|0008284|0008373|0016020|0016021|0016757|0030173|0034605		No	No	Yes	No	2012-04-27 12:00:00
SKP1	SKP1	SKP1_HUMAN	6500	10899	Hsa.SKP1	GC026345	S-phase kinase-associated protein 1	Enzyme	Other	EC 3 (Hydrolases)	EC 3.1 (Acting on ester bonds)	EC 3.1.1 (Carboxylic Ester Hydrolases)		3.1.1.3	3.1.1.3			No	No	SKP1 family	P63208	No	IPR001232|IPR011333|IPR016072|IPR016073	0000080|0000082|0000084|0000278|0004842|0005515|0005654|0005829|0006511|0016032|0016567|0019005|0031145|0031146|0031519|0035518|0051437|0051439	1FS2|1FS1|1FQV|1LDK|1P22|2ASS|2AST|2OVP|2OVQ|2OVR|2E31|2E32|3L2O	No	No	No	No	2012-04-27 12:00:00
SLC6A2	SLC6A2	SC6A2_HUMAN	6530	11048	Hsa.SLC6A2	GC011777	solute carrier family 6 (neurotransmitter transporter, noradrenalin), member 2	Enzyme	Transmembrane|Transport	EC 2 (Transferases)	EC 2.3 (Acyltransferases)	EC 2.3.1 (Transferring groups other than amino-acyl groups)	Monoamine	2.3.1.5	2.3.1.5			No	Yes	Sodium:neurotransmitter symporter (SNF) (TC 2.A.22) family, SLC6A2 subfamily	P23975	No	IPR000175|IPR002435	0005328|0005334|0005624|0005886|0005887|0006810|0006836|0007268|0008504|0015293|0015844|0016020|0048265|0055085		No	Yes	Yes	No	2012-04-27 12:00:00
BCKDHA	BCKDHA	ODBA_HUMAN	593	986	Hsa.BCKDHA	GC015661	branched chain keto acid dehydrogenase E1, alpha polypeptide	Enzyme	Binding	EC 1 (Oxidoreductases)	EC 1.2 (Acting on the aldehyde or oxo group of donors)	EC 1.2.4 (With a disulfide as acceptor)		1.2.4.4	1.2.4.4	1.2.4.4	1.2.4.4	No	No	BCKDHA family	P12694	No	IPR001017|IPR007593	0003826|0003863|0005515|0005739|0005759|0005947|0009083|0016831|0034641|0044281|0046872	1DTW|1OLS|1OLX|1OLU|1V1R|1V1M|1V16|1V11|1U5B|1X7W|1X7X|1X7Y|1X7Z|1X80|1WCI|2BEU|2BEV|2BEW|2BFB|2BFC|2BFD|2BFE|2BFF|2J9F	No	No	No	No	2012-04-27 12:00:00
BCKDHB	BCKDHB	ODBB_HUMAN	594	987	Hsa.BCKDHB	GC027197	branched chain keto acid dehydrogenase E1, beta polypeptide	Enzyme	Other	EC 1 (Oxidoreductases)	EC 1.2 (Acting on the aldehyde or oxo group of donors)	EC 1.2.4 (With a disulfide as acceptor)		1.2.4.4	1.2.4.4	1.2.4.4	1.2.4.4	No	No		P21953	No	IPR009014	0003826|0003863|0005515|0005739|0005759|0005947|0007584|0009083|0016831|0032403|0034641|0044281|0051384|0051591	1DTW|1OLS|1OLX|1OLU|1V1R|1V1M|1V16|1V11|1U5B|1X7W|1X7X|1X7Y|1X7Z|1X80|1WCI|2BEU|2BEV|2BEW|2BFB|2BFC|2BFD|2BFE|2BFF|2J9F	No	No	Yes	No	2012-04-27 12:00:00
BCR	BCR	BCR_HUMAN	613	1014	Hsa.BCR	GC122954|GC114843|GC021285	breakpoint cluster region	Enzyme	Kinase|Binding	EC 2 (Transferases)	EC 2.7 (Transferring phosphorus-containing groups)	EC 2.7.11 (Protein-serine/threonine kinases)		2.7.11.1	2.7.11.1	2.7.11.1	2.7.11.1	No	Yes		P11274	No	IPR000008|IPR000198|IPR000219|IPR000719|IPR000980|IPR001245|IPR001331|IPR001452|IPR001849|IPR008266|IPR008936|IPR008973|IPR011009|IPR011993|IPR015015|IPR015123|IPR017441|IPR018029	0000166|0004674|0005085|0005089|0005096|0005524|0005829|0005886|0006468|0007165|0007264|0007420|0016301|0016740|0030036|0030336|0030675|0032496|0035023|0042472|0043314|0043547|0050728|0050766|0050885|0051056|0051726	1K1F|2AIN	Yes	No	Yes	No	2012-04-27 12:00:00
BDH1	BDH1	BDH_HUMAN	622	1027	EC_1-1-1-30	GC023526	3-hydroxybutyrate dehydrogenase, type 1	Enzyme	Other	EC 1 (Oxidoreductases)	EC 1.1 (Acting on the CH-OH group of donors)	EC 1.1.1 (With NAD or NADP as acceptor)		1.1.1.30	1.1.1.30	1.1.1.30	1.1.1.30	No	No	Short-chain dehydrogenases/reductases (SDR) family	Q02338	No	IPR002198|IPR002347|IPR016040|IPR020904	0000166|0001889|0003858|0005543|0005634|0005730|0005739|0005743|0005759|0007420|0007584|0008152|0009636|0009725|0016491|0032355|0032868|0042493|0042594|0044255|0044281|0045471|0046686|0046950|0046951|0046952|0051412|0060416|0060612		No	No	Yes	No	2012-04-27 12:00:00
CFB	CFB	CFAB_HUMAN	629	1037	EC_3-4-21-47	GC161929	complement factor B	Enzyme	Protease|Signal	EC 3 (Hydrolases)	EC 3.4 (Acting on peptide bonds (Peptidases))	EC 3.4.21 (Serine endopeptidases)		3.4.21.47	3.4.21.47	3.4.21.47	3.4.21.47	No	Yes	Peptidase S1 family	P00751	No	IPR000436|IPR001254|IPR001314|IPR002035|IPR009003|IPR016060|IPR018114	0001848|0004252|0005576|0005886|0006508|0006956|0006957|0008233|0045087	1DLE|1Q0P|1RRK|1RS0|1RTK|2OK5|2WIN|3HRZ|3HS0|2XWB|2XWJ	No	No	No	No	2012-04-27 12:00:00
BHMT	BHMT	BHMT1_HUMAN	635	1047	EC_2-1-1-5	GC025296	betaine--homocysteine S-methyltransferase	Enzyme	Binding	EC 2 (Transferases)	EC 2.1 (Transferring one-carbon groups)	EC 2.1.1 (Methyltransferases)		2.1.1.5	2.1.1.5	2.1.1.5	2.1.1.5	No	No		Q93088	No	IPR003726	0000096|0005737|0005829|0006479|0008168|0008270|0008898|0009086|0016740|0032403|0034641|0043234|0044281|0046872|0047150|0050666	1LT8|1LT7	No	No	Yes	No	2012-04-27 12:00:00
BLK	BLK	BLK_HUMAN	640	1057	Hsa.BLK	GC030425	B lymphoid tyrosine kinase	Enzyme	Kinase|Binding	EC 2 (Transferases)	EC 2.7 (Transferring phosphorus-containing groups)	EC 2.7.10 (Protein-tyrosine kinases)	Transferase|Phosphotransferase|Tyrosine Kinase	2.7.10.2	2.7.10.2	2.7.10.2	2.7.10.2	No	Yes	Protein kinase superfamily, Tyr protein kinase family, SRC subfamily	P51451	No	IPR000719|IPR000980|IPR001245|IPR001452|IPR011009|IPR017441	0000166|0004713|0004715|0005524|0005886|0007243|0032024|0050853		No	Yes	Yes	No	2012-04-27 12:00:00
BLM	BLM	BLM_HUMAN	641	1058	Hsa.BLM	GC010654	Bloom syndrome, RecQ helicase-like	Enzyme	Binding	EC 3 (Hydrolases)	EC 3.6 (Acting on acid anhydrides)	EC 3.6.4 (Acting on ATP; involved in cellular and subcellular movement)		3.6.4.12	3.6.4.12	3.6.4.12		No	No	Helicase family, RecQ subfamily	P54132	No	IPR001650|IPR002121|IPR002464|IPR010997|IPR011545|IPR012532|IPR018982	0000079|0000085|0000166|0000405|0000723|0000724|0000733|0000739|0000781|0000800|0001673|0002039|0003677|0003697|0004003|0004386|0005515|0005524|0005622|0005634|0005657|0005730|0005737|0006200|0006260|0006281|0006310|0006974|0008026|0009378|0010165|0016363|0016605|0016787|0016818|0016887|0031297|0031572|0043140|0044237|0045120|0045893|0045910|0045950|0046632|0046641|0048478|0051098|0051259|0051276…	2RRD|2KV2	No	No	No	No	2012-04-27 12:00:00
BLMH	BLMH	BLMH_HUMAN	642	1059	EC_3-4-22-40	GC013885	bleomycin hydrolase	Enzyme	Protease	EC 3 (Hydrolases)	EC 3.4 (Acting on peptide bonds (Peptidases))	EC 3.4.22 (Cysteine endopeptidases)		3.4.22.40	3.4.22.40	3.4.22.40	3.4.22.40	No	No	Peptidase C1 family	Q13867	No	IPR000169|IPR004134	0000209|0002474|0004177|0004180|0004197|0005515|0005625|0005634|0005737|0005829|0006508|0008152|0008233|0008234|0009636|0042493	2CB5|1CB5	No	No	Yes	No	2012-04-27 12:00:00
ATP7A	ATP7A	ATP7A_HUMAN	538	869	Hsa.ATP7A	GC033343	ATPase, Cu++ transporting, alpha polypeptide	Enzyme	Transmembrane|Transport|Binding	EC 3 (Hydrolases)	EC 3.6 (Acting on acid anhydrides)	EC 3.6.3 (Acting on acid anhydrides; catalysing transmembrane movement of substances)		3.6.3.4	3.6.3.4	3.6.3.4		No	Yes	Cation transport ATPase (P-type) (TC 3.A.3) family, Type IB subfamily	Q04656	No	IPR001757|IPR005834|IPR006121|IPR006403|IPR008250|IPR017969|IPR018303|IPR023214|IPR023299|IPR023300	0000166|0000299|0001568|0001701|0001836|0001974|0002082|0004008|0005375|0005507|0005515|0005524|0005737|0005770|0005783|0005794|0005802|0005829|0005886|0006200|0006568|0006570|0006584|0006754|0006825|0006878|0007005|0007626|0008219|0010041|0010043|0010273|0010468|0015677|0016020|0016021|0016323|0016532|0016787|0018205|0019430|0021702|0021860|0021954|0030001|0030140|0030141|0030198|0030199|0031069…	2AW0|1AW0|1KVJ|1KVI|1Q8L|1S6U|1S6O|1Y3J|1Y3K|1YJR|1YJT|1YJU|1YJV|2G9O|2GA7|3CJK|2K1R|2KIJ|2KMV|2KMX	No	No	Yes	No	2012-04-27 12:00:00
DARS	DARS	SYDC_HUMAN	1615	2678	Hsa.DARS	GC018868	aspartyl-tRNA synthetase	Enzyme	Binding	EC 6 (Ligases)	EC 6.1 (Forming Carbon-Oxygen Bonds)	EC 6.1.1 (Ligases Forming Aminoacyl-tRNA and Related Compounds)		6.1.1.12	6.1.1.12	6.1.1.12	6.1.1.12	No	No	Class-II aminoacyl-tRNA synthetase family	P14868	No	IPR002312|IPR006195|IPR016027	0000166|0003676|0004046|0004815|0005515|0005524|0005625|0005737|0005829|0006412|0006418|0006422|0006461|0010467|0016874		No	No	Yes	No	2012-04-27 12:00:00
DBH	DBH	DOPO_HUMAN	1621	2689	EC_1-14-17-1	GC032240	dopamine beta-hydroxylase (dopamine beta-monooxygenase)	Enzyme	Signal|Transmembrane|Binding	EC 1 (Oxidoreductases)	EC 1.14 (Acting on paired donors, with incorporation or reduction of molecular oxygen)	EC 1.14.17 (With reduced ascorbate as one donor, and incorporation of one atom of oxygen)		1.14.17.1	1.14.17.1	1.14.17.1	1.14.17.1	No	Yes	Copper type II ascorbate-dependent monooxygenase family	P09172	No	IPR000323|IPR000945|IPR005018|IPR008977|IPR014783|IPR014784|IPR020611	0001816|0001974|0001975|0002443|0003824|0004500|0005507|0005576|0005624|0005625|0005737|0007268|0007613|0007626|0008542|0010039|0010193|0010259|0014070|0016020|0016021|0030141|0030424|0030425|0030658|0031418|0032355|0034466|0034641|0035176|0042127|0042309|0042420|0042421|0042423|0042583|0042584|0042593|0042596|0042711|0042981|0043025|0043195|0043196|0043434|0044281|0045177|0045202|0045907|0046333…		No	No	Yes	No	2012-04-27 12:00:00
DBI	DBI	ACBP_HUMAN	1622	2690	Hsa.DBI	GC017644	diazepam binding inhibitor (GABA receptor modulator, acyl-CoA binding protein)	Enzyme	Transport|Binding	EC 3 (Hydrolases)	EC 3.4 (Acting on peptide bonds (Peptidases))	EC 3.4.17 (Metallocarboxypeptidases)	Ligand Gated|GABA	3.4.17.3	3.4.17.3			No	Yes	ACBP family	P07108	No	IPR000582|IPR014352|IPR022408	0000062|0006810|0008289|0030156	2CB8|2FJ9	No	Yes	Yes	No	2012-04-27 12:00:00
DBT	DBT	ODB2_HUMAN	1629	2698	EC_2-3-1-168	GC002364	dihydrolipoamide branched chain transacylase E2	Enzyme	Other	EC 2 (Transferases)	EC 2.3 (Acyltransferases)	EC 2.3.1 (Transferring groups other than amino-acyl groups)		2.3.1.168	2.3.1.168	2.3.1.168	2.3.1.168	No	No	2-oxoacid dehydrogenase family	P11182	No	IPR000089|IPR004167|IPR011053	0005737|0005739|0005759|0005947|0008152|0009083|0015630|0016746|0034641|0042645|0043754|0044281|0046949|0048037	1K8O|1K8M|1ZWV|2COO|3RNM	No	No	Yes	No	2012-04-27 12:00:00
ECI1	ECI1	ECI1_HUMAN	1632	2703	EC_5-3-3-8	GC012128	enoyl-CoA delta isomerase 1	Enzyme	Other	EC 5 (Isomerases)	EC 5.3 (Intramolecular Oxidoreductases)	EC 5.3.3 (Transposing C=C Bonds)		5.3.3.8	5.3.3.8	5.3.3.8	5.3.3.8	No	No	Enoyl-CoA hydratase/isomerase family	P42126	No	IPR001753|IPR018376	0004165|0005739|0005743|0005759|0006631|0006635|0016860|0042802|0044255|0044281	1SG4	No	No	Yes	No	2012-04-27 12:00:00
DCTD	DCTD	DCTD_HUMAN	1635	2710	EC_3-5-4-12	GC024868	dCMP deaminase	Enzyme	Binding	EC 3 (Hydrolases)	EC 3.5 (Acting on carbon-nitrogen bonds, other than peptide bonds)	EC 3.5.4 (In Cyclic Amidines)		3.5.4.12	3.5.4.12	3.5.4.12	3.5.4.12	No	No	Cytidine and deoxycytidylate deaminase family	P32321	No	IPR002125|IPR016192|IPR016193	0004132|0005829|0006206|0006220|0008270|0009165|0016810|0044281|0046134|0046872|0055086	2W4L	No	No	Yes	No	2012-04-27 12:00:00
ACE	ACE	ACE_HUMAN	1636	2707	EC_3-4-15-1	GC013363	angiotensin I converting enzyme (peptidyl-dipeptidase A) 1	Enzyme	Protease|Signal|Transmembrane|Binding	EC 3 (Hydrolases)	EC 3.4 (Acting on peptide bonds (Peptidases))	EC 3.4.15 (Peptidyl-dipeptidases)	Hydrolase|Protease|Carboxypeptidase	3.4.15.1|3.2.1.-	3.4.15.1	3.2.1.-|3.4.15.1	3.4.15.1	No	Yes	Peptidase M2 family	P12821	No	IPR001548	0001666|0001822|0001974|0002005|0002019|0002446|0003081|0003779|0004175|0004180|0005515|0005576|0005615|0005624|0005768|0005886|0006508|0008144|0008217|0008233|0008237|0008241|0008270|0009897|0014910|0016021|0019229|0019233|0031404|0031667|0031711|0032496|0032943|0042277|0042312|0042447|0042755|0043065|0043171|0046872|0050482|0050729|0050769|0060047|0060218	1O8A|1O86|1UZE|1UZF|2C6N|2IUL|2IUX|2OC2|2C6F|3BKK|3BKL|3L3N|3NXQ|2XY9|2XYD|2YDM	No	Yes	Yes	No	2012-04-27 12:00:00
CDC25B	CDC25B	MPIP2_HUMAN	994	1726	Hsa.CDC25B	GC019417	cell division cycle 25 homolog B (S. pombe)	Enzyme	Phosphatase	EC 3 (Hydrolases)	EC 3.1 (Acting on ester bonds)	EC 3.1.3 (Phosphoric Monoester Hydrolases)		3.1.3.48	3.1.3.48	3.1.3.48	3.1.3.48	No	No	MPI phosphatase family	P30305	No	IPR000751|IPR001763	0000086|0000278|0000922|0001556|0004725|0005622|0005634|0005654|0005737|0005813|0005829|0005856|0006468|0007067|0007144|0008284|0016787|0019901|0035335|0045860|0045931|0051301|0071777	1QB0|1CWT|1CWS|1CWR|1YM9|1YMD|1YMK|1YML|1YS0|2A2K|2IFV|2IFD|2UZQ|3FQT|3FQU	No	No	Yes	No	2012-04-27 12:00:00
CDC25C	CDC25C	MPIP3_HUMAN	995	1727	Hsa.CDC25C	GC026380	cell division cycle 25 homolog C (S. pombe)	Enzyme	Phosphatase	EC 3 (Hydrolases)	EC 3.1 (Acting on ester bonds)	EC 3.1.3 (Phosphoric Monoester Hydrolases)		3.1.3.48	3.1.3.48	3.1.3.48	3.1.3.48	No	No	MPI phosphatase family	P30307	No	IPR000751|IPR001763	0000075|0000079|0000086|0000087|0000278|0004725|0005515|0005622|0005634|0005654|0005737|0005829|0006260|0007088|0007089|0008283|0016787|0019901|0035335|0044419|0050699|0051301|0051726	3BZI|3OP3	No	No	Yes	No	2012-04-27 12:00:00
CDC34	CDC34	UB2R1_HUMAN	997	1734	Hsa.CDC34	GC015086	cell division cycle 34 homolog (S. cerevisiae)	Enzyme	Binding	EC 6 (Ligases)	EC 6.3 (Forming Carbon-Nitrogen Bonds)	EC 6.3.2 (AcidAmino-Acid Ligases (Peptide Synthases))		6.3.2.19	6.3.2.19	6.3.2.19	6.3.2.19	No	No	Ubiquitin-conjugating enzyme family	P49427	No	IPR000608|IPR016135|IPR023313	0000082|0000166|0000209|0004842|0005515|0005524|0005634|0005730|0005737|0006270|0006464|0007049|0016567|0016874|0016881|0043161|0043951|0070936	2OB4|3RZ3	No	No	Yes	No	2012-04-27 12:00:00
CDC42	CDC42	CDC42_HUMAN	998	1736	Hsa.CDC42	GC000214	cell division cycle 42 (GTP binding protein, 25kDa)	Enzyme	Binding	EC 3 (Hydrolases)	EC 3.6 (Acting on acid anhydrides)	EC 3.6.5 (Acting on GTP; involved in cellular and subcellular movement)		3.6.5.1|3.6.5.2|3.6.5.3|3.6.5.4	3.6.5.1|3.6.5.2|3.6.5.3|3.6.5.4			No	No	Small GTPase superfamily, Rho family, CDC42 subfamily	P60953	No	IPR001806|IPR003578	0000139|0000166|0003334|0003924|0005515|0005525|0005622|0005737|0005815|0005829|0005856|0005886|0006184|0007088|0007097|0007163|0007173|0007264|0007399|0007411|0007596|0010628|0010629|0030036|0030141|0030175|0030225|0030496|0030742|0031069|0031274|0031295|0031333|0031424|0031435|0031647|0031996|0033138|0034332|0034613|0035088|0035264|0042059|0042176|0042692|0042995|0043410|0043497|0043552|0045177…	1AJE|1AM4|2NGR|1GRN|1AN0|1A4R|1CF4|1CEE|1DOA|1EES|1E0A|1KI1|1KZG|1KZ7|1GZS|1NF3|2ASE|2DFK|2ODB|2QRZ|3GCG|2WM9|2WMN|2WMO|2KB0|3N3V	No	No	Yes	No	2012-04-27 12:00:00
ROCK1	ROCK1	ROCK1_HUMAN	6093	10251	Hsa.ROCK1	GC014886|GC140522	Rho-associated, coiled-coil containing protein kinase 1	Enzyme	Kinase|Binding	EC 2 (Transferases)	EC 2.7 (Transferring phosphorus-containing groups)	EC 2.7.11 (Protein-serine/threonine kinases)	Transferase|Phosphotransferase|Serine/Threonine Kinase	2.7.11.1	2.7.11.1	2.7.11.1	2.7.11.1	No	Yes	Protein kinase superfamily, AGC Ser/Thr protein kinase family	Q13464	No	IPR000719|IPR000961|IPR001849|IPR002219|IPR008271|IPR011009|IPR011993|IPR015008|IPR017441|IPR017892	0000139|0000166|0000910|0004672|0004674|0005515|0005524|0005737|0005794|0005814|0005829|0005856|0006468|0006915|0006921|0006939|0007159|0007165|0007266|0007411|0016020|0016525|0017049|0022614|0030036|0030155|0032059|0032060|0032956|0035556|0043524|0045616|0046872|0050900|0050901|0051492|0051893|2000114|2000145	1S1C|2ESM|2ETK|2ETR|3D9V|2V55|3NCZ|3NDM|3O0Z	Yes	Yes	Yes	No	2012-04-27 12:00:00
GATM	GATM	GATM_HUMAN	2628	4175	EC_2-1-4-1	GC010887	glycine amidinotransferase (L-arginine:glycine amidinotransferase)	Enzyme	Other	EC 2 (Transferases)	EC 2.1 (Transferring one-carbon groups)	EC 2.1.4 (Amidinotransferases)		2.1.4.1	2.1.4.1	2.1.4.1	2.1.4.1	No	No	Amidinotransferase family	P50440	No	IPR010916	0005737|0005739|0005743|0005758|0006600|0006601|0006979|0007584|0009790|0010033|0015068|0016020|0016740|0016813|0034641|0042246|0043434|0044281|0046689	1JDW|2JDW|4JDW|3JDW|2JDX|9JDW|8JDW|7JDW|6JDW|1JDX|5JDW	No	No	Yes	No	2012-04-27 12:00:00
PTPN13	PTPN13	PTN13_HUMAN	5783	9646	Hsa.PTPN13	GC115082	protein tyrosine phosphatase, non-receptor type 13 (APO-1/CD95 (Fas)-associated phosphatase)	Enzyme	Phosphatase	EC 3 (Hydrolases)	EC 3.1 (Acting on ester bonds)	EC 3.1.3 (Phosphoric Monoester Hydrolases)	Hydrolase|Phosphoprotein Phosphatase	3.1.3.48	3.1.3.48	3.1.3.48	3.1.3.48	No	No	Protein-tyrosine phosphatase family, Non-receptor class subfamily	Q12923	No	IPR000242|IPR000299|IPR000387|IPR001478|IPR003100|IPR011019|IPR011993|IPR014352|IPR018979|IPR018980|IPR019748|IPR019750	0004725|0005515|0005634|0005737|0005856|0005886|0006470|0016787|0030027|0035335|0043005|0044297	3PDZ|1D5G|1Q7X|1WCH|3LNX|3LNY	No	Yes	No	No	2012-04-27 12:00:00
PTPN14	PTPN14	PTN14_HUMAN	5784	9647	Hsa.PTPN14	GC003022	protein tyrosine phosphatase, non-receptor type 14	Enzyme	Phosphatase	EC 3 (Hydrolases)	EC 3.1 (Acting on ester bonds)	EC 3.1.3 (Phosphoric Monoester Hydrolases)		3.1.3.48	3.1.3.48	3.1.3.48	3.1.3.48	No	No	Protein-tyrosine phosphatase family, Non-receptor class subfamily	Q15678	No	IPR000242|IPR000299|IPR000387|IPR019748|IPR019750	0001946|0004725|0005488|0005737|0005856|0006470|0016787|0030971|0035335	2BZL	No	No	No	No	2012-04-27 12:00:00
PTPRA	PTPRA	PTPRA_HUMAN	5786	9664	Hsa.PTPRA	GC019405	protein tyrosine phosphatase, receptor type, A	Enzyme	Phosphatase|Signal|Transmembrane	EC 3 (Hydrolases)	EC 3.1 (Acting on ester bonds)	EC 3.1.3 (Phosphoric Monoester Hydrolases)		3.1.3.48	3.1.3.48	3.1.3.48	3.1.3.48	No	Yes	Protein-tyrosine phosphatase family, Receptor class 4 subfamily	P18433	No	IPR000242|IPR000387|IPR006925|IPR006926|IPR016130	0004725|0004872|0005001|0005886|0005887|0006468|0007411|0008286|0016787|0035335		No	No	Yes	No	2012-04-27 12:00:00
PTPRC	PTPRC	PTPRC_HUMAN	5788	9666	Hsa.PTPRC	GC001295	protein tyrosine phosphatase, receptor type, C	Enzyme	Phosphatase|Signal|Transmembrane	EC 3 (Hydrolases)	EC 3.1 (Acting on ester bonds)	EC 3.1.3 (Phosphoric Monoester Hydrolases)	Hydrolase|Phosphoprotein Phosphatase	3.1.3.48	3.1.3.48	3.1.3.48	3.1.3.48	No	Yes	Protein-tyrosine phosphatase family, Receptor class 1/6 subfamily	P08575	No	IPR000242|IPR000387|IPR003961|IPR013783	0001915|0001960|0002244|0002378|0004725|0004872|0005001|0005515|0005886|0005887|0005925|0006469|0006470|0006933|0007166|0007411|0009897|0016311|0016787|0019901|0030217|0030890|0033261|0035335|0042100|0042102|0045121|0045860|0048539|0048864|0050852|0050853|0050857|0051209|0051607|0051726|2000473|2000648	1YGR|1YGU	No	Yes	Yes	No	2012-04-27 12:00:00
PTPRD	PTPRD	PTPRD_HUMAN	5789	9668	Hsa.PTPRD	GC140180	protein tyrosine phosphatase, receptor type, D	Enzyme	Phosphatase|Signal|Transmembrane	EC 3 (Hydrolases)	EC 3.1 (Acting on ester bonds)	EC 3.1.3 (Phosphoric Monoester Hydrolases)		3.1.3.48	3.1.3.48	3.1.3.48	3.1.3.48	No	Yes	Protein-tyrosine phosphatase family, Receptor class 2A subfamily	P23468	No	IPR000242|IPR000387|IPR003961|IPR007110|IPR013098|IPR013783|IPR016130	0004725|0004872|0005001|0005515|0005887|0006470|0006796|0007185|0016020|0016787	1X5Z|2DLH|2YD6|2YD7	No	No	No	No	2012-04-27 12:00:00
PTPRE	PTPRE	PTPRE_HUMAN	5791	9669	Hsa.PTPRE	GC003866	protein tyrosine phosphatase, receptor type, E	Enzyme	Phosphatase|Signal|Transmembrane	EC 3 (Hydrolases)	EC 3.1 (Acting on ester bonds)	EC 3.1.3 (Phosphoric Monoester Hydrolases)		3.1.3.48	3.1.3.48	3.1.3.48	3.1.3.48	No	Yes	Protein-tyrosine phosphatase family, Receptor class 4 subfamily	P23469	No	IPR000242|IPR000387	0004725|0004872|0005001|0005515|0005634|0005737|0005886|0006468|0006470|0007185|0016021|0016787|0033003|0042803|0045111|0046627	2JJD	No	No	Yes	No	2012-04-27 12:00:00
PTPRF	PTPRF	PTPRF_HUMAN	5792	9670	Hsa.PTPRF	GC000434	protein tyrosine phosphatase, receptor type, F	Enzyme	Phosphatase|Signal|Transmembrane	EC 3 (Hydrolases)	EC 3.1 (Acting on ester bonds)	EC 3.1.3 (Phosphoric Monoester Hydrolases)		3.1.3.48	3.1.3.48	3.1.3.48	3.1.3.48	No	Yes	Protein-tyrosine phosphatase family, Receptor class 2A subfamily	P10586	No	IPR000242|IPR000387|IPR003961|IPR007110|IPR013098|IPR013783	0001960|0004725|0004872|0005001|0005158|0005624|0005768|0005792|0005886|0005887|0007155|0007156|0007185|0007399|0008285|0016787|0030426|0030971|0031345|0035335|0042059|0042301|0043025|0043525|0046627|0050775|0050803|0051387|0060076	1LAR|2DJU|2DN7|2EDX|2EDY|2YD5|2YD8	No	No	No	No	2012-04-27 12:00:00
PTPRG	PTPRG	PTPRG_HUMAN	5793	9671	Hsa.PTPRG	GC021980	protein tyrosine phosphatase, receptor type, G	Enzyme	Phosphatase|Signal|Transmembrane	EC 3 (Hydrolases)	EC 3.1 (Acting on ester bonds)	EC 3.1.3 (Phosphoric Monoester Hydrolases)		3.1.3.48	3.1.3.48	3.1.3.48	3.1.3.48	No	Yes	Protein-tyrosine phosphatase family, Receptor class 5 subfamily	P23470	No	IPR000242|IPR000387|IPR001148|IPR003961|IPR016130	0004725|0005001|0005887|0007169|0016020|0016787|0035335|0042802	2H4V|2HY3|2NLK|2PBN|3JXH|3QCB|3QCC|3QCD|3QCE|3QCF|3QCG|3QCH|3QCI|3QCJ|3QCK|3QCL|3QCM|3QCN	No	No	No	No	2012-04-27 12:00:00
PTPRH	PTPRH	PTPRH_HUMAN	5794	9672	Hsa.PTPRH	GC016903	protein tyrosine phosphatase, receptor type, H	Enzyme	Phosphatase|Signal|Transmembrane	EC 3 (Hydrolases)	EC 3.1 (Acting on ester bonds)	EC 3.1.3 (Phosphoric Monoester Hydrolases)		3.1.3.48	3.1.3.48	3.1.3.48	3.1.3.48	No	Yes	Protein-tyrosine phosphatase family, Receptor class 3 subfamily	Q9HD43	No	IPR000242|IPR000387|IPR003961|IPR013783|IPR016130	0005001|0005515|0005634|0005730|0005737|0005739|0005887|0006470|0006915|0016020|0016787		No	No	No	No	2012-04-27 12:00:00
ARSD	ARSD	ARSD_HUMAN	414	717	Hsa.ARSD	GC148676	arylsulfatase D	Enzyme	Signal|Binding	EC 3 (Hydrolases)	EC 3.1 (Acting on ester bonds)	EC 3.1.6 (Sulfuric Ester Hydrolases)		3.1.6.1|3.1.6.-	3.1.6.1	3.1.6.-		No	Yes	Sulfatase family	P51689	No	IPR000917|IPR017849|IPR017850	0004065|0005764|0016787|0046872		No	No	Yes	No	2012-04-27 12:00:00
ATP5O	ATP5O	ATPO_HUMAN	539	850	Hsa.ATP5O	GC020643	ATP synthase, H+ transporting, mitochondrial F1 complex, O subunit	Enzyme	Transport	EC 3 (Hydrolases)	EC 3.6 (Acting on acid anhydrides)	EC 3.6.3 (Acting on acid anhydrides; catalysing transmembrane movement of substances)		3.6.3.14	3.6.3.14			No	No	ATPase delta chain family	P48047	No	IPR000711|IPR011032|IPR013149|IPR013154|IPR016040|IPR020781	0005215|0005739|0005743|0005753|0005886|0006200|0006754|0006811|0008144|0015992|0016887|0022857|0022904|0042776|0044281|0046933|0055085		No	No	Yes	No	2012-04-27 12:00:00
ATP7B	ATP7B	ATP7B_HUMAN	540	870	Hsa.ATP7B	GC008840	ATPase, Cu++ transporting, beta polypeptide	Enzyme	Transmembrane|Transport|Binding	EC 3 (Hydrolases)	EC 3.6 (Acting on acid anhydrides)	EC 3.6.3 (Acting on acid anhydrides; catalysing transmembrane movement of substances)		3.6.3.4	3.6.3.4	3.6.3.4	3.6.3.4	No	Yes	Cation transport ATPase (P-type) (TC 3.A.3) family, Type IB subfamily	P35670	No	IPR000695|IPR001757|IPR005834|IPR006121|IPR006403|IPR008250|IPR017969|IPR018303|IPR023214|IPR023299|IPR023300	0000139|0000166|0004008|0005507|0005515|0005524|0005624|0005737|0005739|0005770|0005794|0005802|0005887|0006200|0006754|0006825|0006878|0006882|0007595|0015677|0015680|0016020|0016023|0016323|0016787|0030001|0034220|0046688|0046872|0048471|0051208|0055085|0060003	2ARF|2EW9|2ROP|2KOY	No	No	Yes	No	2012-04-27 12:00:00
ATR	ATR	ATR_HUMAN	545	882	Hsa.ATR	GC121478	ataxia telangiectasia and Rad3 related	Enzyme	Kinase|Binding	EC 2 (Transferases)	EC 2.7 (Transferring phosphorus-containing groups)	EC 2.7.11 (Protein-serine/threonine kinases)	Transferase|Phosphotransferase|Serine/Threonine Kinase	2.7.11.1	2.7.11.1	2.7.11.1	2.7.11.1	No	Yes	PI3/PI4-kinase family, ATM subfamily	Q13535	No	IPR000403|IPR003152|IPR011009|IPR014009|IPR016024|IPR021133	0000075|0000077|0000166|0001741|0003677|0004672|0004674|0005515|0005524|0005634|0005654|0006260|0006281|0006468|0006974|0007049|0007275|0008156|0016605|0018105|0032405|0032407|0034644|0043393|0043517|0046777|0071480|0090399		No	Yes	Yes	No	2012-04-27 12:00:00
ATRX	ATRX	ATRX_HUMAN	546	886	Hsa.ATRX	GC107500	alpha thalassemia/mental retardation syndrome X-linked	Enzyme	Binding	EC 3 (Hydrolases)	EC 3.6 (Acting on acid anhydrides)	EC 3.6.4 (Acting on ATP; involved in cellular and subcellular movement)		3.6.4.12	3.6.4.12	3.6.4.12		No	No	SNF2/RAD54 helicase family	P46100	No	IPR000330|IPR001650|IPR011011|IPR013083	0000166|0000228|0003677|0003678|0003682|0004386|0005515|0005524|0005634|0005720|0006281|0006306|0006310|0006355|0008270|0016787|0030900|0032508|0046872|0070087	2JM1|2LD1|3QL9|3QLA|3QLC|3QLN|2LBM	No	No	No	No	2012-04-27 12:00:00
AUH	AUH	AUHM_HUMAN	549	890	EC_4-2-1-18	GC032644	AU RNA binding protein/enoyl-CoA hydratase	Enzyme	Binding	EC 4 (Lyases)	EC 4.2 (Carbon-Oxygen Lyases)	EC 4.2.1 (Hydro-Lyases)		4.2.1.18	4.2.1.18	4.2.1.18	4.2.1.18	No	No	Enoyl-CoA hydratase/isomerase family	Q13825	No		0003723|0003730|0004300|0004490|0005739|0005759|0006402|0009083|0016829|0034641|0044281	1HZD|2ZQQ|2ZQR	No	No	No	No	2012-04-27 12:00:00
AXL	AXL	UFO_HUMAN	558	905	Hsa.AXL	GC015657	AXL receptor tyrosine kinase	Enzyme	Kinase|Signal|Transmembrane|Binding	EC 2 (Transferases)	EC 2.7 (Transferring phosphorus-containing groups)	EC 2.7.10 (Protein-tyrosine kinases)	Protein Tyrosine Kinase	2.7.10.1	2.7.10.1	2.7.10.1	2.7.10.1	No	Yes	Protein kinase superfamily, Tyr protein kinase family, AXL/UFO subfamily	P30530	No	IPR000719|IPR001245|IPR003961|IPR007110|IPR008266|IPR011009|IPR013106|IPR013783|IPR017441	0000166|0001764|0001779|0001974|0004714|0004872|0005524|0005886|0005887|0006954|0007165|0007167|0007283|0021885|0030154|0030168|0031668|0032720|0032940|0034101|0034446|0042698|0043277|0043491|0043524|0045087|0046982|0051250|0060068	2C5D	No	Yes	Yes	No	2012-04-27 12:00:00
BAAT	BAAT	BAAT_HUMAN	570	932	EC_2-3-1-65	GC032724	bile acid CoA: amino acid N-acyltransferase (glycine N-choloyltransferase)	Enzyme	Other	EC 2 (Transferases)|EC 3 (Hydrolases)	EC 2.3 (Acyltransferases)|EC 3.1 (Acting on ester bonds)	EC 2.3.1 (Transferring groups other than amino-acyl groups)|EC 3.1.2 (Thioester Hydrolases)		2.3.1.65|3.1.2.2	2.3.1.65|3.1.2.2	2.3.1.65|3.1.2.2	2.3.1.65|3.1.2.2	No	No	C/M/P thioester hydrolase family	Q14032	No		0001889|0002152|0004091|0005737|0005777|0005782|0005829|0006544|0006629|0006631|0006637|0006699|0008206|0015721|0016290|0016410|0016746|0016787|0016790|0019530|0031100|0043231|0044281|0047963		No	No	Yes	No	2012-04-27 12:00:00
BCAT1	BCAT1	BCAT1_HUMAN	586	976	Hsa.BCAT1	GC007626	branched chain amino-acid transaminase 1, cytosolic	Enzyme	Other	EC 2 (Transferases)	EC 2.6 (Transferring nitrogenous groups)	EC 2.6.1 (Transaminases)		2.6.1.42	2.6.1.42	2.6.1.42	2.6.1.42	No	No	Class-IV pyridoxal-phosphate-dependent aminotransferase family	P54687	No	IPR001544|IPR018300	0000082|0004084|0005737|0005829|0008283|0009082|0009083|0016740|0034641|0044281|0052654|0052655|0052656	2COG|2COI|2COJ|2ABJ	No	No	Yes	No	2012-04-27 12:00:00
DUSP13	DUSP13	MDSP_HUMAN	51207	19681	Hsa.DUSP13	GC004266	dual specificity phosphatase 13	Enzyme	Phosphatase	EC 3 (Hydrolases)	EC 3.1 (Acting on ester bonds)	EC 3.1.3 (Phosphoric Monoester Hydrolases)	Hydrolase|Phosphoprotein Phosphatase	3.1.3.48|3.1.3.16	3.1.3.48|3.1.3.16	3.1.3.16|3.1.3.48		No	No	Protein-tyrosine phosphatase family, Non-receptor class dual specificity subfamily	Q6B8I1	No	IPR000340|IPR000387|IPR016130|IPR020405|IPR020417|IPR020422	0004725|0005737|0006470|0007126|0007283|0008138|0016787	2PQ5|2GWO	No	Yes	No	No	2012-04-27 12:00:00
BCHE	BCHE	CHLE_HUMAN	590	983	EC_3-1-1-8	GC023359	butyrylcholinesterase	Enzyme	Lipase|Signal	EC 3 (Hydrolases)	EC 3.1 (Acting on ester bonds)	EC 3.1.1 (Carboxylic Ester Hydrolases)		3.1.1.8	3.1.1.8	3.1.1.8	3.1.1.8	No	Yes	Type-B carboxylesterase/lipase family	P06276	No	IPR000997|IPR014788	0001540|0003824|0003990|0004091|0004104|0005576|0005615|0005624|0005641|0005783|0005788|0007271|0007584|0007612|0008152|0016020|0016787|0019695|0019899|0033265|0042493|0043279|0050783|0050805|0051384|0051593	1EHQ|1EHO|1P0Q|1P0P|1P0M|1P0I|1XLU|1XLV|1XLW|2J4C|2PM8|3DJY|3DKK|2WID|2WIF|2WIG|2WIJ|2WIK|2WIL|2WSL|2XMB|2XMC|2XMD|2XMG|2XQF|2XQG|2XQI|2XQJ|2XQK|3O9M|2Y1K	No	No	Yes	No	2012-04-27 12:00:00
CP	CP	CERU_HUMAN	1356	2295	EC_1-16-3-1	GC103568	ceruloplasmin (ferroxidase)	Enzyme	Signal|Transport|Binding	EC 1 (Oxidoreductases)	EC 1.16 (Oxidizing metal ions)	EC 1.16.3 (With oxygen as acceptor)		1.16.3.1	1.16.3.1	1.16.3.1	1.16.3.1	No	Yes	Multicopper oxidase family	P00450	No	IPR001117|IPR002355|IPR008972|IPR011706|IPR011707	0004322|0005507|0005576|0005615|0006811|0006825|0006879|0016491|0046872|0051087|0055085	1KCW|2J5W	No	No	Yes	No	2012-04-27 12:00:00
ATP6V1C1	ATP6V1C1	VATC1_HUMAN	528	856	Hsa.ATP6V1C1	GC030809	ATPase, H+ transporting, lysosomal 42kDa, V1 subunit C1	Enzyme	Transport	EC 3 (Hydrolases)	EC 3.6 (Acting on acid anhydrides)	EC 3.6.3 (Acting on acid anhydrides; catalysing transmembrane movement of substances)	Hydrolase|ATPase	3.6.3.14	3.6.3.14		3.6.3.14	No	No	V-ATPase C subunit family	P21283	No	IPR004907	0005215|0005515|0005737|0005829|0005886|0006200|0006810|0006879|0008286|0008553|0015991|0015992|0016469|0016820|0031410|0033180|0033572|0034220|0045177|0046961|0055085		No	Yes	Yes	No	2012-04-27 12:00:00
ATP6V1E1	ATP6V1E1	VATE1_HUMAN	529	857	Hsa.ATP6V1E1	GC021226	ATPase, H+ transporting, lysosomal 31kDa, V1 subunit E1	Enzyme	Transport	EC 3 (Hydrolases)	EC 3.6 (Acting on acid anhydrides)	EC 3.6.3 (Acting on acid anhydrides; catalysing transmembrane movement of substances)	Hydrolase|ATPase	3.6.3.14	3.6.3.14		3.6.3.14	No	No	V-ATPase E subunit family	P36543	No	IPR002842	0005515|0005737|0005739|0005768|0005829|0005902|0006811|0006879|0008286|0008553|0015991|0015992|0016324|0016469|0016787|0033178|0033572|0046961|0055085		No	Yes	Yes	No	2012-04-27 12:00:00
ATP6V0B	ATP6V0B	VATO_HUMAN	533	861	Hsa.ATP6V0B	GC000441	ATPase, H+ transporting, lysosomal 21kDa, V0 subunit b	Enzyme	Transmembrane|Transport	EC 3 (Hydrolases)	EC 3.6 (Acting on acid anhydrides)	EC 3.6.3 (Acting on acid anhydrides; catalysing transmembrane movement of substances)		3.6.3.14	3.6.3.14		3.6.3.14	No	Yes	V-ATPase proteolipid subunit family	Q99437	No	IPR000245|IPR002379	0005215|0005773|0005774|0006811|0006879|0008286|0010008|0015078|0015991|0015992|0016020|0016021|0033179|0033572|0055085		No	No	Yes	No	2012-04-27 12:00:00
ATP6V1G2	ATP6V1G2	VATG2_HUMAN	534	862	Hsa.ATP6V1G2	GC115493	ATPase, H+ transporting, lysosomal 13kDa, V1 subunit G2	Enzyme	Transport	EC 3 (Hydrolases)	EC 3.6 (Acting on acid anhydrides)	EC 3.6.3 (Acting on acid anhydrides; catalysing transmembrane movement of substances)		3.6.3.14	3.6.3.14		3.6.3.14	No	No	V-ATPase G subunit family	O95670	No	IPR001650|IPR005124|IPR011545|IPR014014	0005829|0006811|0006879|0008286|0015992|0016471|0016820|0033572|0042470|0055085		No	No	Yes	No	2012-04-27 12:00:00
ATP6V0A1	ATP6V0A1	VPP1_HUMAN	535	865	Hsa.ATP6V0A1	GC013136	ATPase, H+ transporting, lysosomal V0 subunit a1	Enzyme	Transmembrane|Transport	EC 3 (Hydrolases)	EC 3.6 (Acting on acid anhydrides)	EC 3.6.3 (Acting on acid anhydrides; catalysing transmembrane movement of substances)	Hydrolase|ATPase	3.6.3.14	3.6.3.14			No	Yes	V-ATPase 116 kDa subunit family	Q93050	No	IPR002490	0005515|0005634|0005730|0005737|0005794|0005886|0006811|0006879|0008286|0010008|0015078|0015991|0016021|0030659|0031410|0033177|0033572|0042470|0043231|0051117|0055085		No	Yes	Yes	No	2012-04-27 12:00:00
ATP6AP1	ATP6AP1	VAS1_HUMAN	537	868	Hsa.ATP6AP1	GC033631	ATPase, H+ transporting, lysosomal accessory protein 1	Enzyme	Signal|Transmembrane|Transport|Binding	EC 3 (Hydrolases)	EC 3.6 (Acting on acid anhydrides)	EC 3.6.3 (Acting on acid anhydrides; catalysing transmembrane movement of substances)		3.6.3.14	3.6.3.14		3.6.3.14	No	Yes	Vacuolar ATPase subunit S1 family	Q15904	No		0000166|0005215|0005524|0005773|0005774|0006811|0007568|0008219|0015991|0015992|0016020|0016021|0016469|0033180|0046933|0046961		No	No	Yes	No	2012-04-27 12:00:00
CTSG	CTSG	CATG_HUMAN	1511	2532	EC_3-4-21-20	GC009658	cathepsin G	Enzyme	Protease|Signal	EC 3 (Hydrolases)	EC 3.4 (Acting on peptide bonds (Peptidases))	EC 3.4.21 (Serine endopeptidases)	Hydrolase|Protease|Serine Endopeptidase	3.4.21.20	3.4.21.20	3.4.21.20	3.4.21.20	No	Yes	Peptidase S1 family	P08311	No	IPR001254|IPR001314|IPR009003|IPR018114	0004252|0005576|0005615|0005886|0006508|0006955|0008201|0008233|0009986|0030141|0031012|0032496|0044130|0050778|0050832|0070946	1CGH|1AU8|1KYN|1T32	No	Yes	Yes	No	2012-04-27 12:00:00
CTSH	CTSH	CATH_HUMAN	1512	2535	EC_3-4-22-16	GC011154	cathepsin H	Enzyme	Protease|Signal	EC 3 (Hydrolases)	EC 3.4 (Acting on peptide bonds (Peptidases))	EC 3.4.22 (Cysteine endopeptidases)	Hydrolase|Protease|Cysteine Endopeptidase	3.4.22.16	3.4.22.16	3.4.22.16	3.4.22.16	No	Yes	Peptidase C1 family	P09668	No	IPR000169|IPR000668|IPR013201	0001656|0001913|0002250|0002764|0004175|0004177|0004197|0004252|0005515|0005615|0005764|0005829|0006508|0008233|0008234|0008284|0010628|0010634|0010813|0010815|0010952|0016505|0019882|0030108|0030335|0030984|0031638|0031648|0032526|0033619|0042599|0043066|0043129|0045766|0060448|0070324|0070371|0097067	1BZN	No	Yes	Yes	No	2012-04-27 12:00:00
CTSK	CTSK	CATK_HUMAN	1513	2536	EC_3-4-22-38	GC002537	cathepsin K	Enzyme	Protease|Signal	EC 3 (Hydrolases)	EC 3.4 (Acting on peptide bonds (Peptidases))	EC 3.4.22 (Cysteine endopeptidases)	Hydrolase|Protease|Cysteine Endopeptidase	3.4.22.38	3.4.22.38	3.4.22.38	3.4.22.38	No	Yes	Peptidase C1 family	P43235	No	IPR000668	0001957|0004197|0005615|0005737|0005764|0006508|0008233|0008234|0045453	1MEM|1ATK|1AU4|1AU3|1AU2|1AU0|1AYW|1AYV|1AYU|1BGO|7PCK|1BY8|1NLJ|1NL6|1Q6K|1SNK|1TU6|1YK7|1YK8|1YT7|1U9V|1U9W|1U9X|2BDL|2AUX|2AUZ|2ATO|1VSN|2R6N|3C9E|3KW9|3KWZ|3KX1|3KWB|3H7D|3O1G|3OVZ|3O0U	No	Yes	Yes	No	2012-04-27 12:00:00
CTSL1	CTSL1	CATL1_HUMAN	1514	2537	EC_3-4-22-15	GC031930	cathepsin L1	Enzyme	Protease|Signal	EC 3 (Hydrolases)	EC 3.4 (Acting on peptide bonds (Peptidases))	EC 3.4.22 (Cysteine endopeptidases)		3.4.22.15	3.4.22.15	3.4.22.15	3.4.22.15	No	Yes	Peptidase C1 family	P07711	No	IPR000169|IPR000668|IPR013201	0002250|0004197|0005515|0005576|0005634|0005764|0006508|0008233|0008234|0019882|0042393|0071888|0097067	1CJL|1CS8|1ICF|1MHW|2NQD|2VHS|3BC3|3HHA|3HWN|3H89|3H8B|3H8C|3IV2|3K24|3KSE|3OF8|3OF9|2XU1|2XU3|2XU4|2XU5|2YJ2|2YJ8|2YJ9|2YJB|2YJC	No	No	Yes	No	2012-04-27 12:00:00
CTSL2	CTSL2	CATL2_HUMAN	1515	2538	EC_3-4-22-43	GC032694	cathepsin L2	Enzyme	Protease|Signal	EC 3 (Hydrolases)	EC 3.4 (Acting on peptide bonds (Peptidases))	EC 3.4.22 (Cysteine endopeptidases)	Hydrolase|Protease|Cysteine Endopeptidase	3.4.22.43	3.4.22.43	3.4.22.43	3.4.22.43	No	Yes	Peptidase C1 family	O60911	No	IPR000169|IPR000668|IPR013201	0004177|0004197|0005625|0005737|0005764|0005773|0005902|0006508|0007154|0007283|0008233|0008234|0009267|0009749|0009897|0010259|0014070|0021675|0030141|0030984|0034698|0042277|0043005|0043204|0045177|0046697|0048102|0051384|0060008	1FH0|3H6S|3KFQ	No	Yes	Yes	No	2012-04-27 12:00:00
COX6A2	COX6A2	CX6A2_HUMAN	1339	2279	Hsa.COX6A2	GC012371	cytochrome c oxidase subunit VIa polypeptide 2	Enzyme	Other	EC 1 (Oxidoreductases)	EC 1.9 (Acting on a heme group of donors)	EC 1.9.3 (With oxygen as acceptor)		1.9.3.1	1.9.3.1			No	No	Cytochrome c oxidase subunit 6A family	Q02221	No	IPR001349	0004129|0005739|0005743|0005751|0006091|0016020		No	No	No	No	2012-04-27 12:00:00
COX6B1	COX6B1	CX6B1_HUMAN	1340	2280	Hsa.COX6B1	GC015553	cytochrome c oxidase subunit VIb polypeptide 1 (ubiquitous)	Enzyme	Other	EC 1 (Oxidoreductases)	EC 1.9 (Acting on a heme group of donors)	EC 1.9.3 (With oxygen as acceptor)		1.9.3.1	1.9.3.1			No	No	Cytochrome c oxidase subunit 6B family	P14854	No	IPR003213	0004129|0005739|0005743|0005758|0022904|0044281|0055114		No	No	No	No	2012-04-27 12:00:00
COX6C	COX6C	COX6C_HUMAN	1345	2285	Hsa.COX6C	GC031403	cytochrome c oxidase subunit VIc	Enzyme	Transmembrane	EC 1 (Oxidoreductases)	EC 1.9 (Acting on a heme group of donors)	EC 1.9.3 (With oxygen as acceptor)		1.9.3.1	1.9.3.1			No	No	Cytochrome c oxidase subunit 6c family	P09669	No	IPR004204	0004129|0005739|0005743|0006091|0016020|0016021|0022904|0044281		No	No	No	No	2012-04-27 12:00:00
COX7A1	COX7A1	CX7A1_HUMAN	1346	2287	Hsa.COX7A1	GC016495	cytochrome c oxidase subunit VIIa polypeptide 1 (muscle)	Enzyme	Transmembrane	EC 1 (Oxidoreductases)	EC 1.9 (Acting on a heme group of donors)	EC 1.9.3 (With oxygen as acceptor)		1.9.3.1	1.9.3.1			No	No	Cytochrome c oxidase VIIa family	P24310	No	IPR003177	0004129|0005739|0005746|0006091|0009055|0016020|0016021		No	No	No	No	2012-04-27 12:00:00
COX7A2	COX7A2	CX7A2_HUMAN	1347	2288	Hsa.COX7A2	GC028096	cytochrome c oxidase subunit VIIa polypeptide 2 (liver)	Enzyme	Other	EC 1 (Oxidoreductases)	EC 1.9 (Acting on a heme group of donors)	EC 1.9.3 (With oxygen as acceptor)		1.9.3.1	1.9.3.1			No	No	Cytochrome c oxidase VIIa family	P14406	No	IPR003177	0004129|0005739|0005746|0009055|0016020		No	No	No	No	2012-04-27 12:00:00
COX7B	COX7B	COX7B_HUMAN	1349	2291	Hsa.COX7B	GC033342	cytochrome c oxidase subunit VIIb	Enzyme	Transmembrane	EC 1 (Oxidoreductases)	EC 1.9 (Acting on a heme group of donors)	EC 1.9.3 (With oxygen as acceptor)		1.9.3.1	1.9.3.1			No	No	Cytochrome c oxidase VIIb family	P24311	No	IPR008433|IPR023272	0004129|0005739|0005743|0005746|0016020|0016021|0022904|0044281		No	No	No	No	2012-04-27 12:00:00
COX7C	COX7C	COX7C_HUMAN	1350	2292	Hsa.COX7C	GC025325	cytochrome c oxidase subunit VIIc	Enzyme	Transmembrane	EC 1 (Oxidoreductases)	EC 1.9 (Acting on a heme group of donors)	EC 1.9.3 (With oxygen as acceptor)		1.9.3.1	1.9.3.1			No	No	Cytochrome c oxidase VIIc family	P15954	No	IPR004202|IPR023284	0004129|0005739|0005743|0006091|0016020|0016021|0022904|0044281		No	No	No	No	2012-04-27 12:00:00
COX8A	COX8A	COX8A_HUMAN	1351	2294	Hsa.COX8A	GC005070	cytochrome c oxidase subunit VIIIA (ubiquitous)	Enzyme	Transmembrane	EC 1 (Oxidoreductases)	EC 1.9 (Acting on a heme group of donors)	EC 1.9.3 (With oxygen as acceptor)		1.9.3.1	1.9.3.1			No	No	Cytochrome c oxidase VIII family	P10176	No	IPR003205|IPR016070	0004129|0005739|0005743|0006091|0016020|0016021|0022904|0044281		No	No	No	No	2012-04-27 12:00:00
COX10	COX10	COX10_HUMAN	1352	2260	Hsa.COX10	GC012865	COX10 homolog, cytochrome c oxidase assembly protein, heme A: farnesyltransferase (yeast)	Enzyme	Transmembrane	EC 2 (Transferases)	EC 2.5 (Transferring alkyl or aryl groups, other than methyl groups)	EC 2.5.1 (Transferring Alkyl or Aryl Groups, Other than Methyl Groups)		2.5.1.-	2.5.1.-	2.5.1.-		No	No	UbiA prenyltransferase family	Q12887	No	IPR000537	0000266|0004129|0004311|0005739|0006123|0006784|0008495|0008535|0009060|0016020|0016021|0016740|0017004|0031966|0045333|0048034		No	No	No	No	2012-04-27 12:00:00
COX6A1	COX6A1	CX6A1_HUMAN	1337	2277	Hsa.COX6A1	GC007343	cytochrome c oxidase subunit VIa polypeptide 1	Enzyme	Other	EC 1 (Oxidoreductases)	EC 1.9 (Acting on a heme group of donors)	EC 1.9.3 (With oxygen as acceptor)		1.9.3.1	1.9.3.1			No	No	Cytochrome c oxidase subunit 6A family	P12074	No	IPR001349|IPR018507	0004129|0005739|0005743|0005751|0006091|0016020|0022904|0044281		No	No	No	No	2012-04-27 12:00:00
ENTPD3	ENTPD3	ENTP3_HUMAN	956	3365	Hsa.ENTPD3	GC021795	ectonucleoside triphosphate diphosphohydrolase 3	Enzyme	Transmembrane|Binding	EC 3 (Hydrolases)	EC 3.6 (Acting on acid anhydrides)	EC 3.6.1 (In Phosphorus-Containing Anhydrides)		3.6.1.5	3.6.1.5	3.6.1.5	3.6.1.5	No	Yes	GDA1/CD39 NTPase family	O75355	No		0000166|0005524|0005886|0009134|0009143|0016021|0016787|0017110|0017111		No	No	Yes	No	2012-04-27 12:00:00
ENTPD5	ENTPD5	ENTP5_HUMAN	957	3367	EC_3-6-1-6	GC009864	ectonucleoside triphosphate diphosphohydrolase 5	Enzyme	Signal	EC 3 (Hydrolases)	EC 3.6 (Acting on acid anhydrides)	EC 3.6.1 (In Phosphorus-Containing Anhydrides)		3.6.1.42|3.6.1.6	3.6.1.42|3.6.1.6	3.6.1.6|3.6.1.42	3.6.1.6	No	No	GDA1/CD39 NTPase family	O75356	No	IPR000407	0004382|0005783|0005788|0006096|0006487|0008152|0008283|0014066|0016049|0016787|0045134|0046034|0051084		No	No	Yes	No	2012-04-27 12:00:00
CDA	CDA	CDD_HUMAN	978	1712	EC_3-5-4-5	GC000202	cytidine deaminase	Enzyme	Binding	EC 3 (Hydrolases)	EC 3.5 (Acting on carbon-nitrogen bonds, other than peptide bonds)	EC 3.5.4 (In Cyclic Amidines)		3.5.4.5	3.5.4.5	3.5.4.5	3.5.4.5	No	No	Cytidine and deoxycytidylate deaminase family	P32320	No	IPR016193	0001882|0004126|0005576|0005829|0006206|0007166|0008270|0008655|0009972|0016787|0019858|0030308|0042803|0043097|0044281|0045980|0046872|0046898|0051289|0055086|0071217	1MQ0	No	No	Yes	No	2012-04-27 12:00:00
CDK1	CDK1	CDK1_HUMAN	983	1722	Hsa.CDC2	GC003453	cyclin-dependent kinase 1	Enzyme	Kinase|Binding	EC 2 (Transferases)	EC 2.7 (Transferring phosphorus-containing groups)	EC 2.7.11 (Protein-serine/threonine kinases)	Transferase|Phosphotransferase|Serine/Threonine Kinase	2.7.11.23|2.7.11.22	2.7.11.23|2.7.11.22	2.7.11.22|2.7.11.23	2.7.11.22|2.7.11.23	No	Yes	Protein kinase superfamily, CMGC Ser/Thr protein kinase family, CDC2/CDKX subfamily	P06493	No	IPR000719|IPR008271|IPR011009|IPR017441	0000075|0000082|0000083|0000086|0000165|0000166|0000186|0000187|0000226|0000278|0002224|0002755|0002756|0004672|0004693|0005515|0005524|0005634|0005654|0005737|0005739|0005829|0005876|0006260|0006281|0006461|0006468|0006915|0006916|0007049|0007067|0007095|0007098|0007173|0007264|0007265|0007344|0007411|0007569|0008063|0008286|0008353|0008543|0009636|0010628|0014038|0014070|0014075|0014823|0016477…	1LC9	No	Yes	Yes	No	2012-04-27 12:00:00
CDK11B	CDK11B	CD11B_HUMAN	984	1729	Hsa.CDC2L1	GC138154|GC138204	cyclin-dependent kinase 11B	Enzyme	Kinase|Binding	EC 2 (Transferases)	EC 2.7 (Transferring phosphorus-containing groups)	EC 2.7.11 (Protein-serine/threonine kinases)	Protein Serine/Threonine Kinase	2.7.11.22	2.7.11.22	2.7.11.22	2.7.11.22	No	Yes	Protein kinase superfamily, CMGC Ser/Thr protein kinase family, CDC2/CDKX subfamily	P21127	No	IPR000719|IPR011009	0000166|0001558|0004672|0004674|0004693|0005515|0005524|0005634|0005737|0006355|0006468|0006915|0007067|0008283|0050684		Yes	Yes	Yes	No	2012-04-27 12:00:00
CDC25A	CDC25A	MPIP1_HUMAN	993	1725	Hsa.CDC25A	GC022819	cell division cycle 25 homolog A (S. pombe)	Enzyme	Phosphatase	EC 3 (Hydrolases)	EC 3.1 (Acting on ester bonds)	EC 3.1.3 (Phosphoric Monoester Hydrolases)		3.1.3.48	3.1.3.48	3.1.3.48	3.1.3.48	No	No	MPI phosphatase family	P30304	No	IPR000751|IPR001763	0000075|0000079|0000082|0000084|0000086|0000278|0004725|0005515|0005622|0005634|0005654|0005737|0005829|0006260|0007067|0008283|0009314|0016787|0019901|0034644|0051301	1C25	No	No	Yes	No	2012-04-27 12:00:00
PTPRS	PTPRS	PTPRS_HUMAN	5802	9681	Hsa.PTPRS	GC016135	protein tyrosine phosphatase, receptor type, S	Enzyme	Phosphatase|Signal|Transmembrane	EC 3 (Hydrolases)	EC 3.1 (Acting on ester bonds)	EC 3.1.3 (Phosphoric Monoester Hydrolases)		3.1.3.48	3.1.3.48	3.1.3.48	3.1.3.48	No	Yes	Protein-tyrosine phosphatase family, Receptor class 2A subfamily	Q13332	No	IPR000242|IPR000387|IPR003961|IPR007110|IPR013098|IPR013783|IPR016130	0004872|0005001|0005515|0005887|0007155|0016020|0016787|0021510|0021549|0021766|0021987|0022038	2FH7|2YD2|2YD3|2YD9	No	No	No	No	2012-04-27 12:00:00
PTPRZ1	PTPRZ1	PTPRZ_HUMAN	5803	9685	Hsa.PTPRZ1	GC029258	protein tyrosine phosphatase, receptor-type, Z polypeptide 1	Enzyme	Phosphatase|Signal|Transmembrane	EC 3 (Hydrolases)	EC 3.1 (Acting on ester bonds)	EC 3.1.3 (Phosphoric Monoester Hydrolases)		3.1.3.48	3.1.3.48	3.1.3.48	3.1.3.48	No	Yes	Protein-tyrosine phosphatase family, Receptor class 5 subfamily	P23471	No	IPR000242|IPR000387|IPR001148|IPR003961|IPR013783|IPR016130	0005001|0005578|0005887|0006470|0007409|0007417|0008330|0016020|0016787|0072534	3JXF|3S97	No	No	No	No	2012-04-27 12:00:00
AMT	AMT	GCST_HUMAN	275	473	EC_2-1-2-10	GC021900	aminomethyltransferase	Enzyme	Other	EC 2 (Transferases)	EC 2.1 (Transferring one-carbon groups)	EC 2.1.2 (Hydroxymethyl-, Formyl- and Related Transferases)		2.1.2.10	2.1.2.10	2.1.2.10	2.1.2.10	No	No	GcvT family	P48728	No	IPR006222|IPR013977	0004047|0005737|0005739|0006546|0008483|0016740	1WSR|1WSV	No	No	Yes	No	2012-04-27 12:00:00
RAD1	RAD1	RAD1_HUMAN	5810	9806	Hsa.RAD1	GC145882	RAD1 homolog (S. pombe)	Enzyme	Other	EC 3 (Hydrolases)	EC 3.1 (Acting on ester bonds)	EC 3.1.11 (Exodeoxyribonucleases Producing 5'-Phosphomonoesters)		3.1.11.2	3.1.11.2	3.1.11.2	3.1.11.2	No	No	Rad1 family	O60671	No	IPR003011|IPR003021	0000075|0000077|0003684|0005515|0005634|0005654|0006260|0006281|0006974|0007128|0008408|0008853|0016787|0071479	3GGR|3G65|3A1J	No	No	No	No	2012-04-27 12:00:00
PYCR1	PYCR1	P5CR1_HUMAN	5831	9721	EC_1-5-1-2	GC014474	pyrroline-5-carboxylate reductase 1	Enzyme	Other	EC 1 (Oxidoreductases)	EC 1.5 (Acting on the CH-NH group of donors)	EC 1.5.1 (With NAD or NADP as acceptor)		1.5.1.2	1.5.1.2	1.5.1.2	1.5.1.2	No	No	Pyrroline-5-carboxylate reductase family	P32322	No	IPR000304|IPR004455|IPR008927|IPR016040	0000166|0004735|0005739|0005759|0006561|0006950|0008652|0016491|0016616|0034599|0034641|0042802|0044281	2IZZ|2GER|2GR9|2GRA	No	No	Yes	No	2012-04-27 12:00:00
NAT1	NAT1	ARY1_HUMAN	9	7645	Hsa.NAT1	GC030461	N-acetyltransferase 1 (arylamine N-acetyltransferase)	Enzyme	Other	EC 2 (Transferases)	EC 2.3 (Acyltransferases)	EC 2.3.1 (Transferring groups other than amino-acyl groups)		2.3.1.5|2.3.1.88	2.3.1.5	2.3.1.5	2.3.1.5|2.3.1.88	No	No	Arylamine N-acetyltransferase family	P18440	No	IPR001447	0004060|0005737|0005829|0006805|0016407|0016746|0044281	2IJA|2PQT	No	No	Yes	No	2012-04-27 12:00:00
NAT2	NAT2	ARY2_HUMAN	10	7646	Hsa.NAT2	GC030462	N-acetyltransferase 2 (arylamine N-acetyltransferase)	Enzyme	Other	EC 2 (Transferases)	EC 2.3 (Acyltransferases)	EC 2.3.1 (Transferring groups other than amino-acyl groups)		2.3.1.5	2.3.1.5	2.3.1.5	2.3.1.5	No	No	Arylamine N-acetyltransferase family	P11245	No	IPR001447	0004060|0005737|0005829|0006805|0016407|0016746|0044281	2PFR	No	No	Yes	No	2012-04-27 12:00:00
AADAC	AADAC	AAAD_HUMAN	13	17	Hsa.AADAC	GC022373	arylacetamide deacetylase (esterase)	Enzyme	Signal|Transmembrane	EC 3 (Hydrolases)	EC 3.1 (Acting on ester bonds)	EC 3.1.1 (Carboxylic Ester Hydrolases)		3.1.1.3	3.1.1.3	3.1.1.3		No	Yes	'GDXG' lipolytic enzyme family	P22760	No	IPR002168|IPR013094	0003824|0004091|0004806|0005783|0005789|0005792|0008152|0010898|0016020|0016021|0016298|0017171|0019213|0050253		No	No	Yes	No	2012-04-27 12:00:00
AANAT	AANAT	SNAT_HUMAN	15	19	EC_2-3-1-5	GC013478	aralkylamine N-acetyltransferase	Enzyme	Other	EC 2 (Transferases)	EC 2.3 (Acyltransferases)	EC 2.3.1 (Transferring groups other than amino-acyl groups)		2.3.1.87	2.3.1.87	2.3.1.87	2.3.1.87	No	No	Acetyltransferase family, AANAT subfamily	Q16613	No	IPR000182|IPR016181	0004059|0004060|0005737|0005829|0007623|0009416|0010043|0014070|0016746|0030187|0032868|0034097|0034641|0034695|0044281|0046219|0046688|0051412|0051591|0051592		No	No	Yes	No	2012-04-27 12:00:00
AARS	AARS	SYAC_HUMAN	16	20	Hsa.AARS	GC012528	alanyl-tRNA synthetase	Enzyme	Binding	EC 6 (Ligases)	EC 6.1 (Forming Carbon-Oxygen Bonds)	EC 6.1.1 (Ligases Forming Aminoacyl-tRNA and Related Compounds)		6.1.1.7	6.1.1.7	6.1.1.7	6.1.1.7	No	No	Class-II aminoacyl-tRNA synthetase family	P49588	No	IPR002318|IPR018162|IPR018163|IPR018165	0000049|0000166|0001942|0002161|0004813|0005524|0005625|0005737|0005829|0006400|0006418|0006419|0006457|0008033|0010467|0016597|0016874|0021680|0030968|0043200|0043524|0043588|0046872|0050885		No	No	Yes	No	2012-04-27 12:00:00
ABAT	ABAT	GABT_HUMAN	18	23	EC_2-6-1-19	GC138811	4-aminobutyrate aminotransferase	Enzyme	Other	EC 2 (Transferases)	EC 2.6 (Transferring nitrogenous groups)	EC 2.6.1 (Transaminases)		2.6.1.22|2.6.1.19	2.6.1.22|2.6.1.19	2.6.1.19|2.6.1.22	2.6.1.19|2.6.1.22	No	No	Class-III pyridoxal-phosphate-dependent aminotransferase family	P80404	No	IPR005814|IPR015421|IPR015422|IPR015424	0001666|0003867|0005739|0005759|0007268|0007269|0007610|0007620|0007626|0009450|0010039|0016740|0019717|0030170|0032144|0032145|0035094|0042135|0042493|0042803|0045471|0045776|0047298|0048148		No	No	Yes	No	2012-04-27 12:00:00
ABL1	ABL1	ABL1_HUMAN	25	76	Hsa.ABL1	GC140156	c-abl oncogene 1, non-receptor tyrosine kinase	Enzyme	Kinase|Binding	EC 2 (Transferases)	EC 2.7 (Transferring phosphorus-containing groups)	EC 2.7.10 (Protein-tyrosine kinases)	Transferase|Phosphotransferase|Tyrosine Kinase	2.7.10.2	2.7.10.2	2.7.10.2	2.7.10.2	No	Yes	Protein kinase superfamily, Tyr protein kinase family, ABL subfamily	P00519	No	IPR000219|IPR000719|IPR000980|IPR001245|IPR001452|IPR008266|IPR011009|IPR015015|IPR017441	0000115|0000166|0000287|0003677|0003785|0004515|0004713|0004715|0004872|0005515|0005524|0005634|0005730|0005737|0005739|0005829|0006298|0006355|0006464|0006975|0007411|0007596|0008022|0008630|0010506|0015629|0016020|0016301|0017124|0018108|0030036|0030100|0030145|0030155|0031965|0042692|0042770|0043065|0048471|0051019|0051149|0051353|0070064|0071901|2000145|2000249|2001020	1AB2|1ABL|2ABL|1AWO|1BBZ|1JU5|1OPL|1ZZP|2F4J|2FO0|2G1T|2G2F|2G2H|2G2I|2HIW|2HYY|2HZ0|2HZ4|2HZI|2O88|2GQG|2E2B|2V7A|3CS9|3EG0|3EG1|3EG2|3EG3|3EGU|3K2M|3PYY|3QRI|3QRJ|3QRK|3T04|3UYO	No	Yes	Yes	No	2012-04-27 12:00:00
ABP1	ABP1	ABP1_HUMAN	26	80	EC_1-4-3-22	GC029492	amiloride binding protein 1 (amine oxidase (copper-containing))	Enzyme	Signal|Binding	EC 1 (Oxidoreductases)	EC 1.4 (Acting on the CH-NH2 group of donors)	EC 1.4.3 (With oxygen as acceptor)		1.4.3.22|1.4.3.6	1.4.3.22	1.4.3.22	1.4.3.6	No	Yes	Copper/topaquinone oxidase family	P19801	No	IPR000269|IPR015798|IPR015800|IPR015801|IPR015802|IPR016182	0004872|0005261|0005272|0005507|0005509|0005576|0005615|0005777|0005886|0005923|0008131|0008144|0008201|0008270|0009308|0016491|0032403|0035725|0035874|0042493|0042803|0046677|0048038|0052597|0052598|0052599|0052600|0055114|0071280|0071420|0071504|0097185	3HI7|3HIG|3HII|3K5T|3MPH	No	No	Yes	No	2012-04-27 12:00:00
ABL2	ABL2	ABL2_HUMAN	27	77	Hsa.ABL2	GC161348	v-abl Abelson murine leukemia viral oncogene homolog 2	Enzyme	Kinase|Binding	EC 2 (Transferases)	EC 2.7 (Transferring phosphorus-containing groups)	EC 2.7.10 (Protein-tyrosine kinases)	Transferase|Phosphotransferase|Tyrosine Kinase	2.7.10.2	2.7.10.2	2.7.10.2	2.7.10.2	No	Yes	Protein kinase superfamily, Tyr protein kinase family, ABL subfamily	P42684	No	IPR000719|IPR000980|IPR001245|IPR001452|IPR001720|IPR011009	0000166|0000287|0003785|0004672|0004713|0004715|0005515|0005524|0005737|0005829|0006464|0006468|0007165|0007411|0010506|0010976|0015629|0018108|0030100|0030145|0030155|0051015|0051353|0071300|2000145|2000249	2ECD|3GVU|3HMI|2KK1|2XYN|3ULR	No	Yes	Yes	No	2012-04-27 12:00:00
ABO	ABO	BGAT_HUMAN	28	79	EC_2-4-1-40	GC115947	ABO blood group (transferase A, alpha 1-3-N-acetylgalactosaminyltransferase; transferase B, alpha 1-3-galactosyltransferase)	Enzyme	Signal|Transmembrane|Binding	EC 2 (Transferases)	EC 2.4 (Glycosyltransferases)	EC 2.4.1 (Hexosyltransferases)		2.4.1.40|2.4.1.37	2.4.1.40|2.4.1.37	2.4.1.40|2.4.1.37	2.4.1.37|2.4.1.40	No	Yes	Glycosyltransferase 6 family	P16442	No	IPR005076	0004380|0004381|0005576|0005794|0005975|0006486|0016020|0016021|0016758|0030173|0032580|0046872	1LZJ|1LZI|1LZ7|1LZ0|1R82|1R81|1R80|1R7Y|1R7X|1R7V|1R7U|1R7T|1WSZ|1WT0|1WT1|1WT2|1WT3|1XZ6|1ZHJ|1ZI1|1ZI3|1ZI4|1ZI5|1ZIZ|1ZJ0|1ZJ1|1ZJ2|1ZJ3|1ZJO|1ZJP|2A8U|2A8W|2O1F|2O1G|2O1H|2I7B|2PGV|2PGY|2RIT|2RIX|2RIY|2RIZ|2RJ0|2RJ1|2RJ4|2RJ5|2RJ6|2RJ7|2RJ8|2RJ9|3IOH|3IOI|3IOJ|3I0C|3I0D|3I0E|3I0F|3I0G|3I0H|3I0I|3I0J|3I0K|3I0L	No	No	Yes	No	2012-04-27 12:00:00
ACAA1	ACAA1	THIK_HUMAN	30	82	Hsa.ACAA1	GC103600	acetyl-CoA acyltransferase 1	Enzyme	Other	EC 2 (Transferases)	EC 2.3 (Acyltransferases)	EC 2.3.1 (Transferring groups other than amino-acyl groups)		2.3.1.16	2.3.1.16	2.3.1.16	2.3.1.16	No	No	Thiolase family	P09110	No	IPR016038|IPR016039|IPR020610|IPR020613|IPR020615|IPR020616|IPR020617	0003988|0005515|0005777|0005782|0006631|0016747|0033540|0043231|0044255|0044281	2IIK	No	No	Yes	No	2012-04-27 12:00:00
CPT1B	CPT1B	CPT1B_HUMAN	1375	2329	Hsa.CPT1B	GC121376|GC021594	carnitine palmitoyltransferase 1B (muscle)	Enzyme	Transmembrane|Transport	EC 2 (Transferases)	EC 2.3 (Acyltransferases)	EC 2.3.1 (Transferring groups other than amino-acyl groups)		2.3.1.21	2.3.1.21	2.3.1.21	2.3.1.21	No	Yes	Carnitine/choline acetyltransferase family	Q92523	No	IPR000542|IPR002573|IPR011009	0004095|0005739|0005741|0005792|0006631|0006635|0006810|0006853|0016020|0016021|0016746|0044255|0044281|0046320		Yes	No	Yes	No	2012-04-27 12:00:00
CPT2	CPT2	CPT2_HUMAN	1376	2330	EC_2-3-1-21	GC000504	carnitine palmitoyltransferase 2	Enzyme	Transport	EC 2 (Transferases)	EC 2.3 (Acyltransferases)	EC 2.3.1 (Transferring groups other than amino-acyl groups)		2.3.1.21	2.3.1.21	2.3.1.21	2.3.1.21	No	No	Carnitine/choline acetyltransferase family	P23786	No		0004095|0005634|0005730|0005739|0005743|0006631|0006635|0006810|0006853|0016020|0016746|0044255|0044281|0046320		No	No	Yes	No	2012-04-27 12:00:00
CRAT	CRAT	CACP_HUMAN	1384	2342	EC_2-3-1-7	GC032908	carnitine O-acetyltransferase	Enzyme	Transport	EC 2 (Transferases)	EC 2.3 (Acyltransferases)	EC 2.3.1 (Transferring groups other than amino-acyl groups)		2.3.1.7	2.3.1.7	2.3.1.7	2.3.1.7	No	No	Carnitine/choline acetyltransferase family	P43155	No	IPR000542	0004092|0005739|0005743|0005777|0005782|0005783|0006631|0006810|0016020|0016746|0033540|0044255|0044281	1NM8|1S5O	No	No	Yes	No	2012-04-27 12:00:00
CREBBP	CREBBP	CBP_HUMAN	1387	2348	Hsa.CREBBP	GC012168	CREB binding protein	Enzyme	Binding	EC 2 (Transferases)	EC 2.3 (Acyltransferases)	EC 2.3.1 (Transferring groups other than amino-acyl groups)		2.3.1.48	2.3.1.48	2.3.1.48	2.3.1.48	No	No		Q92793	No	IPR000197|IPR000433|IPR001487|IPR003101|IPR009110|IPR010303|IPR011011|IPR013178|IPR014744|IPR017871|IPR018359	0000122|0000123|0000790|0000940|0000987|0001078|0001085|0001102|0001105|0001191|0001666|0002039|0003677|0003682|0003700|0003713|0004402|0004871|0005515|0005634|0005654|0005667|0005737|0006355|0006461|0007165|0007219|0008134|0008270|0008283|0008589|0010467|0016407|0016573|0016604|0016740|0018076|0030718|0033261|0042592|0042733|0042975|0044255|0044281|0044419|0045087|0045893|0045944|0046332|0046872	1LIQ|1JSP|1WO3|1WO4|1WO5|1WO6|1WO7|1ZOQ|2D82|2RNY|3DWY|2KJE|3P1C|3P1D|3P1E|3P1F|2L84|2L85|2KWF|3SVH|4A9K	No	No	Yes	No	2012-04-27 12:00:00
CYP11B2	CYP11B2	C11B2_HUMAN	1585	2592	Hsa.CYP11B2	GC031591	cytochrome P450, family 11, subfamily B, polypeptide 2	Enzyme	Binding	EC 1 (Oxidoreductases)	EC 1.14 (Acting on paired donors, with incorporation or reduction of molecular oxygen)	EC 1.14.15 (With reduced iron-sulfur protein as one donor, and incorporation of one atom of oxygen)		1.14.15.5|1.14.15.4	1.14.15.5|1.14.15.4	1.14.15.4|1.14.15.5	1.14.15.4|1.14.15.5	No	No	Cytochrome P450 family	P19099	No	IPR001128|IPR002399	0002017|0003091|0004497|0004507|0005739|0005743|0006700|0006705|0006805|0008202|0009055|0016020|0016705|0020037|0032342|0032870|0034651|0035865|0044281|0046872|0047783|0055075|0055078		No	No	Yes	No	2012-04-27 12:00:00
CYP17A1	CYP17A1	CP17A_HUMAN	1586	2593	EC_1-14-99-9	GC004435	cytochrome P450, family 17, subfamily A, polypeptide 1	Enzyme	Binding	EC 1 (Oxidoreductases)	EC 1.14 (Acting on paired donors, with incorporation or reduction of molecular oxygen)	EC 1.14.99 (Miscellaneous)		1.14.99.9	1.14.99.9	1.14.99.9	1.14.99.9	No	No	Cytochrome P450 family	P05093	No	IPR001128|IPR002401	0004497|0004508|0005739|0005783|0005789|0005792|0006082|0006694|0006702|0006704|0006805|0007548|0008202|0009055|0009635|0010034|0010212|0014070|0016020|0017085|0018879|0018894|0018958|0018963|0019825|0020037|0021766|0030325|0030424|0030728|0031667|0032526|0033327|0034097|0042493|0042995|0043025|0044281|0046872|0048545|0051591|0051597|0060992|0071222|0071236|0071371|0090031	2C17|3RUK|3SWZ	No	No	Yes	No	2012-04-27 12:00:00
EEF2K	EEF2K	EF2K_HUMAN	29904	24615	EC_2-7-11-20	GC138817	eukaryotic elongation factor-2 kinase	Enzyme	Kinase|Binding	EC 2 (Transferases)	EC 2.7 (Transferring phosphorus-containing groups)	EC 2.7.11 (Protein-serine/threonine kinases)	Transferase|Phosphotransferase|Serine/Threonine Kinase	2.7.11.20	2.7.11.20	2.7.11.20	2.7.11.20	No	Yes	Protein kinase superfamily, Alpha-type protein kinase family	O00418	No	IPR004166|IPR011009	0000166|0004672|0004674|0004686|0005488|0005509|0005516|0005524|0005737|0005829|0006414|0006468|0008135|0008286|0031952|0046777		No	Yes	Yes	No	2012-04-27 12:00:00
CYP21A2	CYP21A2	CP21A_HUMAN	1589	2600	EC_1-14-99-10	GC128360	cytochrome P450, family 21, subfamily A, polypeptide 2	Enzyme	Binding	EC 1 (Oxidoreductases)	EC 1.14 (Acting on paired donors, with incorporation or reduction of molecular oxygen)	EC 1.14.99 (Miscellaneous)		1.14.99.10	1.14.99.10	1.14.99.10	1.14.99.10	No	No	Cytochrome P450 family	P08686	No	IPR001128|IPR002401|IPR017972	0004497|0004509|0005496|0005783|0005789|0005792|0006694|0006704|0006705|0006805|0008202|0008395|0009055|0016020|0016705|0020037|0042448|0044281|0046677|0046872|0071375		No	No	Yes	No	2012-04-27 12:00:00
CYP24A1	CYP24A1	CP24A_HUMAN	1591	2602	Hsa.CYP24A1	GC020176	cytochrome P450, family 24, subfamily A, polypeptide 1	Enzyme	Binding	EC 1 (Oxidoreductases)	EC 1.14 (Acting on paired donors, with incorporation or reduction of molecular oxygen)	EC 1.14.13 (With NADH or NADPH as one donor, and incorporation of one atom of oxygen)		1.14.13.n4|1.14.13.126	1.14.13.n4|1.14.13.126	1.14.13.126		No	No	Cytochrome P450 family	Q07973	No	IPR001128|IPR002401|IPR002949|IPR017972	0001649|0004497|0005739|0005743|0006766|0006805|0008202|0008403|0009055|0016491|0016705|0020037|0030342|0033280|0042359|0042369|0044281|0046872|0055114|0070561		No	No	Yes	No	2012-04-27 12:00:00
CYP26A1	CYP26A1	CP26A_HUMAN	1592	2603	Hsa.CYP26A1	GC003639	cytochrome P450, family 26, subfamily A, polypeptide 1	Enzyme	Binding	EC 1 (Oxidoreductases)	EC 1.14 (Acting on paired donors, with incorporation or reduction of molecular oxygen)			1.14.-.-	1.14.-.-	1.14.-.-		No	No	Cytochrome P450 family	O43174	No	IPR001128|IPR002401|IPR002403	0001972|0004497|0005783|0005789|0005792|0006766|0006805|0008152|0008401|0009055|0016020|0016705|0019825|0020037|0034653|0044281|0046872|0048387		No	No	Yes	No	2012-04-27 12:00:00
CDK8	CDK8	CDK8_HUMAN	1024	1779	Hsa.CDK8	GC008341	cyclin-dependent kinase 8	Enzyme	Kinase|Binding	EC 2 (Transferases)	EC 2.7 (Transferring phosphorus-containing groups)	EC 2.7.11 (Protein-serine/threonine kinases)	Transferase|Phosphotransferase|Serine/Threonine Kinase	2.7.11.23|2.7.11.22	2.7.11.23|2.7.11.22	2.7.11.22|2.7.11.23	2.7.11.22|2.7.11.23	No	Yes	Protein kinase superfamily, CMGC Ser/Thr protein kinase family, CDC2/CDKX subfamily	P49336	No	IPR000719|IPR008271|IPR011009	0000166|0004672|0004693|0005515|0005524|0005634|0005654|0006355|0006468|0008353|0010467|0016592	3RGF	No	Yes	Yes	No	2012-04-27 12:00:00
CPA1	CPA1	CBPA1_HUMAN	1357	2296	Hsa.CPA1	GC029307	carboxypeptidase A1 (pancreatic)	Enzyme	Protease|Signal|Binding	EC 3 (Hydrolases)	EC 3.4 (Acting on peptide bonds (Peptidases))	EC 3.4.17 (Metallocarboxypeptidases)	Hydrolase|Protease|Metallocarboxypeptidase	3.4.17.1	3.4.17.1	3.4.17.1	3.4.17.1	No	Yes	Peptidase M14 family	P15085	No	IPR000834|IPR003146|IPR009020	0004181|0005576|0005615|0005625|0006508|0008233|0008237|0008270|0046872	2V77|3FJU	No	Yes	Yes	No	2012-04-27 12:00:00
CPA2	CPA2	CBPA2_HUMAN	1358	2297	EC_3-4-17-15	GC029304	carboxypeptidase A2 (pancreatic)	Enzyme	Protease|Signal|Binding	EC 3 (Hydrolases)	EC 3.4 (Acting on peptide bonds (Peptidases))	EC 3.4.17 (Metallocarboxypeptidases)		3.4.17.15	3.4.17.15	3.4.17.15	3.4.17.15	No	Yes	Peptidase M14 family	P48052	No	IPR000834|IPR003146|IPR009020|IPR017972	0004180|0004181|0005576|0005773|0006508|0007039|0008233|0008237|0008270|0046872	1AYE|1DTD|1O6X	No	No	No	No	2012-04-27 12:00:00
CPA3	CPA3	CBPA3_HUMAN	1359	2298	Hsa.CPA3	GC022359	carboxypeptidase A3 (mast cell)	Enzyme	Protease|Signal|Binding	EC 3 (Hydrolases)	EC 3.4 (Acting on peptide bonds (Peptidases))	EC 3.4.17 (Metallocarboxypeptidases)		3.4.17.1	3.4.17.1	3.4.17.1	3.4.17.1	No	Yes	Peptidase M14 family	P15088	No	IPR000834|IPR009020	0004181|0006508|0008233|0008237|0008270|0030133|0030141|0031410|0046872		No	No	Yes	No	2012-04-27 12:00:00
CPB1	CPB1	CBPB1_HUMAN	1360	2299	Hsa.CPB1	GC022358	carboxypeptidase B1 (tissue)	Enzyme	Protease|Signal|Binding	EC 3 (Hydrolases)	EC 3.4 (Acting on peptide bonds (Peptidases))	EC 3.4.17 (Metallocarboxypeptidases)	Hydrolase|Protease|Metallocarboxypeptidase	3.4.17.2	3.4.17.2	3.4.17.2	3.4.17.2	No	Yes	Peptidase M14 family	P15086	No	IPR000834|IPR009020	0004180|0004181|0005576|0006508|0008233|0008237|0008270|0046872	1KWM|1ZLI	No	Yes	Yes	No	2012-04-27 12:00:00
CPB2	CPB2	CBPB2_HUMAN	1361	2300	EC_3-4-17-20	GC008804	carboxypeptidase B2 (plasma)	Enzyme	Protease|Signal|Binding	EC 3 (Hydrolases)	EC 3.4 (Acting on peptide bonds (Peptidases))	EC 3.4.17 (Metallocarboxypeptidases)	Hydrolase|Protease|Metallocarboxypeptidase	3.4.17.20	3.4.17.20	3.4.17.20	3.4.17.20	No	Yes	Peptidase M14 family	Q96IY4	No	IPR000834|IPR003146|IPR009020	0004181|0005576|0005615|0006508|0007596|0008152|0008233|0008237|0008270|0009408|0042493|0046872|0051918	3D66|3D67|3D68|3LMS	No	Yes	Yes	No	2012-04-27 12:00:00
CPD	CPD	CBPD_HUMAN	1362	2301	EC_3-4-17-22	GC012983	carboxypeptidase D	Enzyme	Protease|Signal|Transmembrane|Binding	EC 3 (Hydrolases)	EC 3.4 (Acting on peptide bonds (Peptidases))	EC 3.4.17 (Metallocarboxypeptidases)		3.4.17.22	3.4.17.22	3.4.17.22	3.4.17.22	No	Yes	Peptidase M14 family	O75976	No	IPR000834|IPR008969|IPR014766	0004181|0004185|0005624|0005634|0005792|0005802|0006508|0008233|0008237|0008270|0016020|0016021|0046872|0071352		No	No	No	No	2012-04-27 12:00:00
CPE	CPE	CBPE_HUMAN	1363	2303	EC_3-4-17-10	GC024141	carboxypeptidase E	Enzyme	Protease|Signal|Binding	EC 3 (Hydrolases)	EC 3.4 (Acting on peptide bonds (Peptidases))	EC 3.4.17 (Metallocarboxypeptidases)		3.4.17.10	3.4.17.10	3.4.17.10	3.4.17.10	No	Yes	Peptidase M14 family	P16870	No	IPR000834|IPR008969|IPR014766	0003214|0004180|0004181|0005576|0005634|0005794|0005886|0006464|0006508|0007218|0008152|0008233|0008237|0008270|0030070|0030141|0042043|0046872|0050839|0072657		No	No	Yes	No	2012-04-27 12:00:00
CPM	CPM	CBPM_HUMAN	1368	2311	EC_3-4-17-12	GC007914	carboxypeptidase M	Enzyme	Protease|Signal|Binding	EC 3 (Hydrolases)	EC 3.4 (Acting on peptide bonds (Peptidases))	EC 3.4.17 (Metallocarboxypeptidases)	Hydrolase|Protease|Metallocarboxypeptidase	3.4.17.12	3.4.17.12	3.4.17.12	3.4.17.12	No	Yes	Peptidase M14 family	P14384	No	IPR000834|IPR008969	0004180|0004181|0005634|0005730|0005737|0005886|0006508|0008233|0008237|0008270|0009653|0031225|0046872	1UWY	No	Yes	Yes	No	2012-04-27 12:00:00
CPN1	CPN1	CBPN_HUMAN	1369	2312	EC_3-4-17-3	GC004400	carboxypeptidase N, polypeptide 1	Enzyme	Protease|Signal|Binding	EC 3 (Hydrolases)	EC 3.4 (Acting on peptide bonds (Peptidases))	EC 3.4.17 (Metallocarboxypeptidases)	Hydrolase|Protease|Metallocarboxypeptidase	3.4.17.3	3.4.17.3	3.4.17.3	3.4.17.3	No	Yes	Peptidase M14 family	P15169	No	IPR000834|IPR008969	0004181|0005576|0005615|0006508|0008152|0008233|0008237|0008270|0046872|0051384	2NSM	No	Yes	No	No	2012-04-27 12:00:00
CPN2	CPN2	CPN2_HUMAN	1370	2313	Hsa.CPN2	GC115038	carboxypeptidase N, polypeptide 2	Enzyme	Signal	EC 3 (Hydrolases)	EC 3.4 (Acting on peptide bonds (Peptidases))	EC 3.4.17 (Metallocarboxypeptidases)		3.4.17.3	3.4.17.3			No	No		P22792	No	IPR001611	0005576|0030234|0050790|0050821		No	No	No	No	2012-04-27 12:00:00
CPOX	CPOX	HEM6_HUMAN	1371	2321	EC_1-3-3-3	GC023025	coproporphyrinogen oxidase	Enzyme	Other	EC 1 (Oxidoreductases)	EC 1.3 (Acting on the CH-CH group of donors)	EC 1.3.3 (With oxygen as acceptor)		1.3.3.3	1.3.3.3	1.3.3.3	1.3.3.3	No	No	Aerobic coproporphyrinogen-III oxidase family	P36551	No	IPR001260|IPR018375	0004109|0005737|0005739|0005743|0005758|0006778|0006782|0006783|0010039|0010288|0016491|0017085|0042803|0044281|0046685|0051597	2AEX	No	No	Yes	No	2012-04-27 12:00:00
CPS1	CPS1	CPSM_HUMAN	1373	2323	EC_6-3-4-16	GC018012	carbamoyl-phosphate synthase 1, mitochondrial	Enzyme	Binding	EC 6 (Ligases)	EC 6.3 (Forming Carbon-Nitrogen Bonds)	EC 6.3.4 (Other Carbon-Nitrogen Ligases)		6.3.4.16	6.3.4.16	6.3.4.16	6.3.4.16	No	No		P31327	No	IPR002474|IPR005479|IPR005480|IPR005481|IPR005483|IPR011607|IPR011761|IPR013815|IPR013816|IPR016185|IPR017926	0000050|0000166|0003824|0004087|0004175|0005509|0005515|0005524|0005543|0005737|0005739|0005743|0005759|0005980|0006543|0006807|0007494|0009636|0010043|0016595|0016874|0019240|0019433|0032094|0032403|0032496|0034641|0042493|0042594|0042645|0043200|0043234|0044281|0044344|0045909|0046209|0048545|0050667|0055081|0060416|0070365|0070409|0071320|0071377|0071400|0071548|0072341	2YVQ	No	No	Yes	No	2012-04-27 12:00:00
CPT1A	CPT1A	CPT1A_HUMAN	1374	2328	Hsa.CPT1A	GC006226	carnitine palmitoyltransferase 1A (liver)	Enzyme	Transmembrane|Transport	EC 2 (Transferases)	EC 2.3 (Acyltransferases)	EC 2.3.1 (Transferring groups other than amino-acyl groups)		2.3.1.21	2.3.1.21	2.3.1.21	2.3.1.21	No	Yes	Carnitine/choline acetyltransferase family	P50416	No		0001676|0004095|0005739|0005741|0005743|0005792|0006006|0006635|0006641|0006810|0006853|0014070|0016020|0016021|0016746|0032000|0042493|0042755|0042802|0044255|0044281|0046320|0050796|0051260	2LE3	No	No	Yes	No	2012-04-27 12:00:00
CDH13	CDH13	CAD13_HUMAN	1012	1753	Hsa.CDH13	GC011979	cadherin 13, H-cadherin (heart)	Enzyme	Signal	EC 3 (Hydrolases)	EC 3.6 (Acting on acid anhydrides)	EC 3.6.1 (In Phosphorus-Containing Anhydrides)		3.6.1.3	3.6.1.3			No	No		P55290	No	IPR002126|IPR014868|IPR015919|IPR020894	0001938|0001954|0002040|0005509|0005615|0005737|0005886|0005901|0007156|0007162|0007266|0008285|0016020|0016339|0016601|0030032|0030100|0030169|0030335|0031225|0034329|0034332|0042058|0043005|0043542|0043616|0045216|0045296|0045885|0048661|0050850|0050927|0051668|0055096|0055100|0071813	2V37	No	No	No	No	2012-04-27 12:00:00
CDK2	CDK2	CDK2_HUMAN	1017	1771	Hsa.CDK2	GC007037	cyclin-dependent kinase 2	Enzyme	Kinase|Binding	EC 2 (Transferases)	EC 2.7 (Transferring phosphorus-containing groups)	EC 2.7.11 (Protein-serine/threonine kinases)	Transferase|Phosphotransferase|Serine/Threonine Kinase	2.7.11.22	2.7.11.22	2.7.11.22	2.7.11.22	No	Yes	Protein kinase superfamily, CMGC Ser/Thr protein kinase family, CDC2/CDKX subfamily	P24941	No	IPR000719|IPR008271|IPR011009|IPR017441	0000075|0000082|0000084|0000085|0000086|0000166|0000216|0000278|0000307|0000781|0000793|0000805|0000806|0004672|0004693|0005515|0005524|0005634|0005654|0005667|0005737|0005768|0005813|0005829|0005856|0006260|0006275|0006281|0006468|0006813|0006977|0007049|0007067|0007089|0007126|0007265|0007596|0008284|0015030|0016301|0016310|0016572|0030332|0031145|0031571|0035173|0045893|0046872|0051298|0051301…	1HCK|1HCL|1JST|1FIN|1JSU|1AQ1|1BUH|1B39|1B38|1CKP|1QMZ|1DM2|1DI8|1F5Q|1FVV|1FVT|1FQ1|1E1X|1E1V|1JSV|1E9H|1G5S|1JVP|1GIJ|1GII|1GIH|1GY3|1KE9|1KE8|1KE7|1KE6|1KE5|1H1S|1H1R|1H1Q|1H1P|1H28|1H27|1H26|1H25|1H24|1PKD|1GZ8|1P5E|1H0W|1H0V|1P2A|1H08|1H07|1H01|1H00|1OIT|1OIR|1OIQ|1OGU|1PXL|1PXK|1PXJ|1PXI|1PW2|1OL2|1OL1|1OKW|1OKV|1PF8|1R78|1PXP|1PXO|1PXN|1PXM|1URW|1V1K|1VYW|1VYZ|1PYE|1OI9|1OIU|1OIY|1URC|1W0X…	No	Yes	Yes	No	2012-04-27 12:00:00
CDK3	CDK3	CDK3_HUMAN	1018	1772	Hsa.CDK3	GC013474	cyclin-dependent kinase 3	Enzyme	Kinase|Binding	EC 2 (Transferases)	EC 2.7 (Transferring phosphorus-containing groups)	EC 2.7.11 (Protein-serine/threonine kinases)	Transferase|Phosphotransferase|Serine/Threonine Kinase	2.7.11.22	2.7.11.22	2.7.11.22	2.7.11.22	No	Yes	Protein kinase superfamily, CMGC Ser/Thr protein kinase family, CDC2/CDKX subfamily	Q00526	No	IPR000719|IPR011009	0000082|0000166|0004693|0005524|0007067|0008283|0045023|0051301	1LFN	No	Yes	Yes	No	2012-04-27 12:00:00
CDK4	CDK4	CDK4_HUMAN	1019	1773	Hsa.CDK4	GC105645	cyclin-dependent kinase 4	Enzyme	Kinase|Binding	EC 2 (Transferases)	EC 2.7 (Transferring phosphorus-containing groups)	EC 2.7.11 (Protein-serine/threonine kinases)	Transferase|Phosphotransferase|Serine/Threonine Kinase	2.7.11.22	2.7.11.22	2.7.11.22	2.7.11.22	No	Yes	Protein kinase superfamily, CMGC Ser/Thr protein kinase family, CDC2/CDKX subfamily	P11802	No	IPR000719|IPR011009|IPR017441	0000080|0000082|0000084|0000166|0000278|0000307|0000785|0004672|0004693|0005515|0005524|0005634|0005654|0005667|0005730|0005737|0005829|0006468|0007049|0007165|0008284|0010468|0016020|0031965|0042493|0048146|0051301|0051726	1LD2|2W96|2W99|2W9F|2W9Z|3G33	No	Yes	Yes	No	2012-04-27 12:00:00
CDK5	CDK5	CDK5_HUMAN	1020	1774	Hsa.CDK5	GC030338	cyclin-dependent kinase 5	Enzyme	Kinase|Binding	EC 2 (Transferases)	EC 2.7 (Transferring phosphorus-containing groups)	EC 2.7.11 (Protein-serine/threonine kinases)	Transferase|Phosphotransferase|Serine/Threonine Kinase	2.7.11.22	2.7.11.22	2.7.11.22	2.7.11.22	No	Yes	Protein kinase superfamily, CMGC Ser/Thr protein kinase family, CDC2/CDKX subfamily	Q00535	No	IPR000719|IPR008271|IPR011009|IPR017441	0000166|0001764|0001963|0002039|0004672|0004674|0004693|0005176|0005515|0005524|0005634|0005737|0005829|0005856|0005886|0006468|0006886|0006913|0007049|0007160|0007268|0007411|0007416|0007519|0007596|0008045|0008219|0008283|0008542|0008633|0009611|0009790|0014044|0014069|0016020|0016079|0016301|0016310|0016533|0018105|0019233|0021695|0021697|0021766|0021819|0021954|0021987|0022038|0030027|0030054…	1H4L|1LFR|1UNG|1UNH|1UNL|3O0G	No	Yes	Yes	No	2012-04-27 12:00:00
CDK6	CDK6	CDK6_HUMAN	1021	1777	Hsa.CDK6	GC121982	cyclin-dependent kinase 6	Enzyme	Kinase|Binding	EC 2 (Transferases)	EC 2.7 (Transferring phosphorus-containing groups)	EC 2.7.11 (Protein-serine/threonine kinases)	Transferase|Phosphotransferase|Serine/Threonine Kinase	2.7.11.22	2.7.11.22	2.7.11.22	2.7.11.22	No	Yes	Protein kinase superfamily, CMGC Ser/Thr protein kinase family, CDC2/CDKX subfamily	Q00534	No	IPR000719|IPR008271|IPR011009|IPR017441	0000080|0000082|0000166|0000278|0000307|0001726|0001954|0003323|0004693|0005515|0005524|0005634|0005737|0005829|0006468|0007049|0007050|0008285|0009615|0010468|0014002|0021542|0021670|0030097|0030332|0042063|0043697|0045596|0045638|0045646|0045668|0045786|0048146|0048699|0050680|0051301|2000145|2000773	1BI8|1BI7|1BLX|1G3N|1JOW|1XO2|2F2C|2EUF|3NUP|3NUX	No	Yes	Yes	No	2012-04-27 12:00:00
CDK7	CDK7	CDK7_HUMAN	1022	1778	Hsa.CDK7	GC025239	cyclin-dependent kinase 7	Enzyme	Kinase|Binding	EC 2 (Transferases)	EC 2.7 (Transferring phosphorus-containing groups)	EC 2.7.11 (Protein-serine/threonine kinases)	Transferase|Phosphotransferase|Serine/Threonine Kinase	2.7.11.23|2.7.11.22	2.7.11.23|2.7.11.22	2.7.11.22|2.7.11.23	2.7.11.22|2.7.11.23	No	Yes	Protein kinase superfamily, CMGC Ser/Thr protein kinase family, CDC2/CDKX subfamily	P50613	No	IPR000719|IPR008271|IPR011009|IPR017441	0000079|0000080|0000082|0000084|0000086|0000166|0000278|0000718|0003713|0004672|0004693|0005524|0005624|0005634|0005654|0005675|0005737|0005739|0005829|0005856|0006281|0006283|0006289|0006360|0006361|0006362|0006363|0006366|0006367|0006368|0006370|0006468|0007050|0008022|0008094|0008283|0008353|0010467|0016032|0030521|0032403|0045893|0045944|0048471|0050434|0050681|0051301	1LG3|1UA2	No	Yes	Yes	No	2012-04-27 12:00:00
PTPRJ	PTPRJ	PTPRJ_HUMAN	5795	9673	Hsa.PTPRJ	GC004914	protein tyrosine phosphatase, receptor type, J	Enzyme	Phosphatase|Signal|Transmembrane	EC 3 (Hydrolases)	EC 3.1 (Acting on ester bonds)	EC 3.1.3 (Phosphoric Monoester Hydrolases)		3.1.3.48	3.1.3.48	3.1.3.48	3.1.3.48	No	Yes	Protein-tyrosine phosphatase family, Receptor class 3 subfamily	Q12913	No	IPR000242|IPR000387|IPR003961	0001570|0001772|0001954|0004725|0005161|0005515|0005886|0005887|0005911|0007507|0007596|0008013|0008285|0009986|0010572|0010642|0010759|0016787|0016791|0019901|0030155|0030308|0030336|0032587|0035335|0042059|0042995|0043116|0043407|0045295|0045785|0045885|0048008|0050860|0050918|0051019|0051894|0051897|0051898|0060242|0070097|2000272	2CFV|2DLE|2NZ6	No	No	No	No	2012-04-27 12:00:00
PTPRK	PTPRK	PTPRK_HUMAN	5796	9674	Hsa.PTPRK	GC028278	protein tyrosine phosphatase, receptor type, K	Enzyme	Phosphatase|Signal|Transmembrane	EC 3 (Hydrolases)	EC 3.1 (Acting on ester bonds)	EC 3.1.3 (Phosphoric Monoester Hydrolases)		3.1.3.48	3.1.3.48	3.1.3.48	3.1.3.48	No	Yes	Protein-tyrosine phosphatase family, Receptor class 2B subfamily	Q15262	No	IPR000242|IPR000387|IPR000998|IPR003961|IPR007110|IPR008985|IPR013098|IPR013783|IPR016130	0004725|0004872|0005001|0005515|0005886|0005887|0005911|0005912|0006470|0007155|0007165|0007179|0008013|0008285|0009986|0010839|0016020|0016021|0016477|0016787|0019901|0030336|0031256|0034394|0034614|0034644|0035335|0045295|0045786|0045892|0048041	2C7S	No	No	No	No	2012-04-27 12:00:00
PTPRM	PTPRM	PTPRM_HUMAN	5797	9675	Hsa.PTPRM	GC014549	protein tyrosine phosphatase, receptor type, M	Enzyme	Phosphatase|Signal|Transmembrane	EC 3 (Hydrolases)	EC 3.1 (Acting on ester bonds)	EC 3.1.3 (Phosphoric Monoester Hydrolases)		3.1.3.48	3.1.3.48	3.1.3.48	3.1.3.48	No	Yes	Protein-tyrosine phosphatase family, Receptor class 2B subfamily	P28827	No	IPR000242|IPR000387|IPR000998|IPR003961|IPR007110|IPR008985|IPR013151|IPR013783|IPR016130	0001937|0004725|0004872|0005001|0005515|0005737|0005887|0005911|0005913|0006470|0007155|0007156|0007165|0010596|0010842|0016020|0016525|0016787|0030027|0031175|0031290|0035335|0042493|0045296|0045909|0048471	1RPM|2C9A|2V5Y	No	No	No	No	2012-04-27 12:00:00
PTPRN	PTPRN	PTPRN_HUMAN	5798	9676	Hsa.PTPRN	GC019234	protein tyrosine phosphatase, receptor type, N	Enzyme	Signal|Transmembrane	EC 3 (Hydrolases)	EC 3.1 (Acting on ester bonds)	EC 3.1.3 (Phosphoric Monoester Hydrolases)		3.1.3.48	3.1.3.48			No	Yes	Protein-tyrosine phosphatase family, Receptor class 8 subfamily	Q16849	No	IPR000242|IPR000387|IPR016130|IPR021613	0000302|0004725|0004872|0005001|0005515|0005624|0005887|0009749|0016020|0016787|0016791|0019221|0032868|0043627|0051020|0051591	2I1Y|2QT7|3N01|3N4W|3NG8|3NP5	No	No	Yes	No	2012-04-27 12:00:00
PNKP	PNKP	PNKP_HUMAN	11284	9154	EC_2-7-1-78	GC016787	polynucleotide kinase 3'-phosphatase	Enzyme	Kinase|Binding	EC 3 (Hydrolases)|EC 2 (Transferases)	EC 3.1 (Acting on ester bonds)|EC 2.7 (Transferring phosphorus-containing groups)	EC 3.1.3 (Phosphoric Monoester Hydrolases)|EC 2.7.1 (Phosphotransferases with an alcohol group as acceptor)		3.1.3.32|2.7.1.78	3.1.3.32|2.7.1.78	3.1.3.32|2.7.1.78	2.7.1.78|3.1.3.32	No	Yes	DNA 3' phosphatase family	Q96T60	No	IPR008984|IPR013954|IPR023214	0000718|0003684|0003690|0004519|0005524|0005634|0005730|0006261|0006281|0006979|0009314|0016301|0016311|0016740|0016787|0017076|0019201|0042769|0046403|0046404|0046939	2BRF|2W3O	No	No	Yes	No	2012-04-27 12:00:00
PTPRN2	PTPRN2	PTPR2_HUMAN	5799	9677	Hsa.PTPRN2	GC030369	protein tyrosine phosphatase, receptor type, N polypeptide 2	Enzyme	Phosphatase|Signal|Transmembrane	EC 3 (Hydrolases)	EC 3.1 (Acting on ester bonds)	EC 3.1.3 (Phosphoric Monoester Hydrolases)		3.1.3.48	3.1.3.48	3.1.3.48	3.1.3.48	No	Yes	Protein-tyrosine phosphatase family, Receptor class 8 subfamily	Q92932	No	IPR000242|IPR000387|IPR016130|IPR021613	0004872|0005001|0005624|0005737|0005887|0006470|0016020|0016787|0030141|0034260|0043195	2QEP	No	No	No	No	2012-04-27 12:00:00
PTPRO	PTPRO	PTPRO_HUMAN	5800	9678	Hsa.PTPRO	GC006802	protein tyrosine phosphatase, receptor type, O	Enzyme	Phosphatase|Signal|Transmembrane	EC 3 (Hydrolases)	EC 3.1 (Acting on ester bonds)	EC 3.1.3 (Phosphoric Monoester Hydrolases)		3.1.3.48	3.1.3.48	3.1.3.48	3.1.3.48	No	Yes	Protein-tyrosine phosphatase family, Receptor class 3 subfamily	Q16827	No	IPR000242|IPR000387|IPR003961|IPR013783|IPR016130	0000902|0002548|0003093|0003105|0004725|0004872|0005001|0005515|0005886|0005887|0006470|0007411|0010812|0010977|0016021|0016324|0016328|0016787|0016791|0017147|0030027|0030032|0030424|0030426|0032835|0035335|0036060|0042803|0043005|0043197|0072112|0090090|0090260	2G59|2GJT	No	No	No	No	2012-04-27 12:00:00
PTPRR	PTPRR	PTPRR_HUMAN	5801	9680	Hsa.PTPRR	GC007926	protein tyrosine phosphatase, receptor type, R	Enzyme	Phosphatase|Signal|Transmembrane	EC 3 (Hydrolases)	EC 3.1 (Acting on ester bonds)	EC 3.1.3 (Phosphoric Monoester Hydrolases)		3.1.3.48	3.1.3.48	3.1.3.48	3.1.3.48	No	Yes	Protein-tyrosine phosphatase family, Receptor class 7 subfamily	Q15256	No	IPR000242|IPR000387|IPR008356|IPR016130	0001701|0004725|0004872|0005001|0005634|0005737|0005794|0005886|0006470|0007399|0009986|0016021|0016787|0019901|0030182|0035335|0048471	2A8B	No	No	No	No	2012-04-27 12:00:00
ERBB3	ERBB3	ERBB3_HUMAN	2065	3431	Hsa.ERBB3	GC007842	v-erb-b2 erythroblastic leukemia viral oncogene homolog 3 (avian)	Enzyme	Kinase|Signal|Transmembrane|Binding	EC 2 (Transferases)	EC 2.7 (Transferring phosphorus-containing groups)	EC 2.7.10 (Protein-tyrosine kinases)	Transferase|Phosphotransferase|Serine/Threonine Kinase	2.7.10.1	2.7.10.1	2.7.10.1	2.7.10.1	No	Yes	Protein kinase superfamily, Tyr protein kinase family, EGF receptor subfamily	P21860	No	IPR000494|IPR000719|IPR001245|IPR006211|IPR009030|IPR011009	0000166|0003197|0004713|0004714|0004716|0004872|0004888|0005515|0005524|0005576|0005615|0005634|0005886|0005887|0007162|0007165|0007169|0007409|0007422|0007507|0007519|0007623|0009968|0014037|0014065|0014068|0016323|0016324|0016328|0019838|0021545|0030296|0032869|0042060|0042127|0042476|0042493|0042803|0043235|0043524|0043586|0045211|0046326|0046982|0051048|0051402|0060056|0061098	1M6B|3KEX|3LMG|2L9U|3P11	No	Yes	Yes	No	2012-04-27 12:00:00
GLDC	GLDC	GCSP_HUMAN	2731	4313	EC_1-4-4-2	GC032330	glycine dehydrogenase (decarboxylating)	Enzyme	Other	EC 1 (Oxidoreductases)	EC 1.4 (Acting on the CH-NH2 group of donors)	EC 1.4.4 (With a disulfide as acceptor)	Amino acid	1.4.4.2	1.4.4.2	1.4.4.2	1.4.4.2	No	No	GcvP family	P23378	No	IPR015424	0004375|0005739|0006520|0006546|0009055|0016491|0016829|0030170		No	Yes	Yes	No	2012-04-27 12:00:00
GLO1	GLO1	LGUL_HUMAN	2739	4323	EC_4-4-1-5	GC027935	glyoxalase I	Enzyme	Binding	EC 4 (Lyases)	EC 4.4 (Carbon-Sulfur Lyases)	EC 4.4.1 ((only sub-subclass identified to date))		4.4.1.5	4.4.1.5	4.4.1.5	4.4.1.5	No	No	Glyoxalase I family	Q04760	No	IPR004360|IPR018146	0004462|0005625|0005737|0005975|0006749|0006916|0008152|0009438|0016829|0046872	1FRO|1BH5|1QIP|1QIN	No	No	Yes	No	2012-04-27 12:00:00
GLS	GLS	GLSK_HUMAN	2744	4331	EC_3-5-1-2	GC017909	glutaminase	Enzyme	Other	EC 3 (Hydrolases)	EC 3.5 (Acting on carbon-nitrogen bonds, other than peptide bonds)	EC 3.5.1 (In Linear Amides)		3.5.1.2	3.5.1.2	3.5.1.2	3.5.1.2	No	No	Glutaminase family	O94925	No	IPR002110|IPR012338|IPR015868|IPR020683	0002087|0004359|0005739|0005759|0006537|0006543|0007268|0007269|0007610|0008652|0014047|0016787|0034641|0044281	3CZD|3UNW|3UO9	No	No	Yes	No	2012-04-27 12:00:00
GLRX	GLRX	GLRX1_HUMAN	2745	4330	Hsa.GLRX	GC026230	glutaredoxin (thioltransferase)	Enzyme	Transport	EC 1 (Oxidoreductases)	EC 1.8 (Acting on a sulfur group of donors)	EC 1.8.4 (With a disulfide as acceptor)		1.8.4.1	1.8.4.1			No	No	Glutaredoxin family	P35754	No	IPR002109|IPR012336|IPR014025	0005737|0005829|0006810|0009055|0015035|0015038|0015949|0022900|0044281|0045454|0047485|0055086	1JHB|1B4Q	No	No	Yes	No	2012-04-27 12:00:00
GLUD1	GLUD1	DHE3_HUMAN	2746	4335	Hsa.GLUD1	GC120216	glutamate dehydrogenase 1	Enzyme	Binding	EC 1 (Oxidoreductases)	EC 1.4 (Acting on the CH-NH2 group of donors)	EC 1.4.1 (With NAD or NADP as acceptor)	Oxidoreductase|Dehydrogenase	1.4.1.3	1.4.1.3	1.4.1.3	1.4.1.3	No	No	Glu/Leu/Phe/Val dehydrogenases family	P00367	No	IPR006095|IPR006096|IPR006097|IPR016040	0000166|0004352|0004353|0005515|0005524|0005525|0005737|0005739|0005759|0006537|0006538|0008652|0016491|0032024|0034641|0042802|0043531|0044281|0070403|0070728	1L1F|1NR1	No	Yes	Yes	No	2012-04-27 12:00:00
GLUD2	GLUD2	DHE4_HUMAN	2747	4336	EntrezGene_2747	GC120216	glutamate dehydrogenase 2	Enzyme	Other	EC 1 (Oxidoreductases)	EC 1.4 (Acting on the CH-NH2 group of donors)	EC 1.4.1 (With NAD or NADP as acceptor)	Oxidoreductase|Dehydrogenase	1.4.1.3	1.4.1.3	1.4.1.3	1.4.1.3	No	No	Glu/Leu/Phe/Val dehydrogenases family	P49448	No	IPR006095|IPR006096|IPR006097|IPR016040	0000166|0004352|0004353|0005525|0005737|0005739|0005759|0006520|0006536|0006537|0006538|0016491|0043531|0055114|0070728		No	Yes	Yes	No	2012-04-27 12:00:00
GLUL	GLUL	GLNA_HUMAN	2752	4341	EC_6-3-1-2	GC002846	glutamate-ammonia ligase	Enzyme	Binding	EC 4 (Lyases)|EC 6 (Ligases)	EC 4.1 (Carbon-Carbon Lyases)|EC 6.3 (Forming Carbon-Nitrogen Bonds)	EC 4.1.1 (Carboxy-Lyases)|EC 6.3.1 (AcidAmmonia (or Amine) Ligases (Amide Synthases))		4.1.1.15|6.3.1.2	4.1.1.15|6.3.1.2	6.3.1.2|4.1.1.15	6.3.1.2	No	No	Glutamine synthetase family	P15104	No	IPR008147	0000166|0001504|0004351|0004356|0005524|0005622|0005737|0005739|0005794|0005829|0006538|0006542|0007268|0008283|0008652|0009749|0016829|0016874|0034641|0042802|0044281	2OJW|2QC8	No	No	Yes	No	2012-04-27 12:00:00
FKBP1A	FKBP1A	FKB1A_HUMAN	2280	3711	Hsa.FKBP1A	GC019835	FK506 binding protein 1A, 12kDa	Enzyme	Other	EC 5 (Isomerases)	EC 5.2 (cis-trans-Isomerases)	EC 5.2.1 ((only sub-subclass identified to date))	Binding Protein	5.2.1.8	5.2.1.8	5.2.1.8	5.2.1.8	No	No	FKBP-type PPIase family, FKBP1 subfamily	P62942	No	IPR001179|IPR001478	0000413|0003007|0003755|0004871|0005024|0005160|0005219|0005515|0005527|0005528|0005737|0005829|0006457|0006458|0007165|0007183|0014802|0016853|0018208|0022417|0030424|0031398|0032092|0032513|0032925|0033017|0034205|0034713|0042026|0042110|0043123|0043206|0046332|0048185|0050776|0055010|0060314|0060347	1FKB|1FKD|1FKF|1FKG|1FKH|1FKI|1FKJ|1FKR|1FKS|1FKT|2FKE|1BKF|1FAP|1NSG|1A7X|1BL4|2FAP|1B6C|1QPL|1QPF|1D7J|1D7I|1D7H|1D6O|1EYM|3FAP|4FAP|1F40|1J4R|1J4I|1J4H|2DG3|2DG4|2DG9|2PPN|2PPO|2PPP|3H9R|3MDY	No	Yes	Yes	No	2012-04-27 12:00:00
GMPR	GMPR	GMPR1_HUMAN	2766	4376	EC_1-7-1-7	GC026720	guanosine monophosphate reductase	Enzyme	Binding	EC 1 (Oxidoreductases)	EC 1.7 (Acting on other nitrogenous compounds as donors)	EC 1.7.1 (With NAD+ or NADP+ as acceptor)		1.7.1.7	1.7.1.7	1.7.1.7	1.7.1.7	No	No	IMPDH/GMPR family	P36959	No	IPR001093|IPR013785|IPR015875	0003920|0005829|0006144|0009117|0009409|0016491|0043101|0044281|0046872|0055086	2BLE|2BWG	No	No	Yes	No	2012-04-27 12:00:00
GNS	GNS	GNS_HUMAN	2799	4422	EC_3-1-6-14	GC105676	glucosamine (N-acetyl)-6-sulfatase	Enzyme	Signal|Binding	EC 3 (Hydrolases)	EC 3.1 (Acting on ester bonds)	EC 3.1.6 (Sulfuric Ester Hydrolases)		3.1.6.14	3.1.6.14	3.1.6.14	3.1.6.14	No	Yes	Sulfatase family	P15586	No	IPR000917|IPR017849|IPR017850	0005515|0005539|0005764|0006027|0008449|0008484|0016787|0042340|0043199|0046872		No	No	No	No	2012-04-27 12:00:00
GOT1	GOT1	AATC_HUMAN	2805	4432	EntrezGene_2805	GC004392	glutamic-oxaloacetic transaminase 1, soluble (aspartate aminotransferase 1)	Enzyme	Other	EC 2 (Transferases)	EC 2.6 (Transferring nitrogenous groups)	EC 2.6.1 (Transaminases)		2.6.1.1	2.6.1.1	2.6.1.1	2.6.1.1	No	No	Class-I pyridoxal-phosphate-dependent aminotransferase family	P17174	No	IPR000796|IPR004838|IPR004839|IPR015421|IPR015422|IPR015424	0000096|0004069|0004609|0005625|0005737|0005764|0005829|0005975|0006006|0006094|0006103|0006107|0006114|0006531|0006532|0006533|0006536|0006595|0008483|0008652|0009058|0019509|0019550|0019551|0030170|0031406|0032869|0034641|0043679|0044281|0051384|0055089|0080130	3II0	No	No	Yes	No	2012-04-27 12:00:00
GOT2	GOT2	AATM_HUMAN	2806	4433	Hsa.GOT2	GC012462	glutamic-oxaloacetic transaminase 2, mitochondrial (aspartate aminotransferase 2)	Enzyme	Transport	EC 2 (Transferases)	EC 2.6 (Transferring nitrogenous groups)	EC 2.6.1 (Transaminases)		2.6.1.1	2.6.1.1	2.6.1.1	2.6.1.1	No	No	Class-I pyridoxal-phosphate-dependent aminotransferase family	P00505	No	IPR000796|IPR003961|IPR004838|IPR004839|IPR013783|IPR015421|IPR015422|IPR015424	0004069|0005739|0005743|0005759|0005886|0005975|0006006|0006094|0006103|0006107|0006531|0006532|0006533|0006536|0006810|0008652|0009058|0015908|0019550|0019551|0030170|0034641|0044281|0045471|0080130		No	No	Yes	No	2012-04-27 12:00:00
GPD1	GPD1	GPDA_HUMAN	2819	4455	EC_1-1-5-3	GC006937	glycerol-3-phosphate dehydrogenase 1 (soluble)	Enzyme	Other	EC 1 (Oxidoreductases)	EC 1.1 (Acting on the CH-OH group of donors)	EC 1.1.1 (With NAD or NADP as acceptor)		1.1.1.8	1.1.1.8	1.1.1.8	1.1.1.8	No	No	NAD-dependent glycerol-3-phosphate dehydrogenase family	P21695	No	IPR006109|IPR006168|IPR008927|IPR011128|IPR013328|IPR016040	0004367|0004368|0005625|0005737|0005739|0005829|0005975|0006094|0006116|0009331|0019432|0042803|0044255|0044281|0046168|0046486|0051287	1WPQ|1X0V|1X0X	No	No	Yes	No	2012-04-27 12:00:00
GPD2	GPD2	GPDM_HUMAN	2820	4456	Hsa.GPD2	GC017758	glycerol-3-phosphate dehydrogenase 2 (mitochondrial)	Enzyme	Other	EC 1 (Oxidoreductases)	EC 1.1 (Acting on the CH-OH group of donors)	EC 1.1.5 (With a quinone or similar compound as acceptor)		1.1.5.3|1.1.99.5	1.1.5.3	1.1.5.3	1.1.99.5	No	No	FAD-dependent glycerol-3-phosphate dehydrogenase family	P43304	No	IPR000447|IPR006076|IPR011992|IPR018247|IPR018249	0004367|0004368|0005509|0005739|0005743|0006072|0006094|0006734|0009331|0016491|0044255|0044281|0052591		No	No	Yes	No	2012-04-27 12:00:00
PTDSS2	PTDSS2	PTSS2_HUMAN	81490	15463	Hsa.PTDSS2	GC005608	phosphatidylserine synthase 2	Enzyme	Transmembrane	EC 2 (Transferases)	EC 2.7 (Transferring phosphorus-containing groups)	EC 2.7.8 (Transferases for other substituted phosphate groups)		2.7.8.29	2.7.8.29	2.7.8.29		No	No	Phosphatidyl serine synthase family	Q9BVG9	No		0003882|0005622|0005789|0006659|0008654|0016020|0016021|0016740		No	No	No	No	2012-04-27 12:00:00
HM13	HM13	HM13_HUMAN	81502	16435	EC_3-4-21-89	GC019533	histocompatibility (minor) 13	Enzyme	Protease|Transmembrane	EC 3 (Hydrolases)	EC 3.4 (Acting on peptide bonds (Peptidases))	EC 3.4.99 (Endopeptidases of unknown catalytic mechanism)		3.4.99.-|3.4.23.-	3.4.99.-	3.4.23.-		No	Yes	Peptidase A22B family	Q8TCT9	No	IPR007369	0004190|0005515|0005783|0005789|0005886|0008233|0009986|0016021|0033619		No	No	No	No	2012-04-27 12:00:00
PLA2G12A	PLA2G12A	PG12A_HUMAN	81579	18554	Hsa.PLA2G12A	GC024664	phospholipase A2, group XIIA	Enzyme	Signal|Binding	EC 3 (Hydrolases)	EC 3.1 (Acting on ester bonds)	EC 3.1.1 (Carboxylic Ester Hydrolases)		3.1.1.4	3.1.1.4	3.1.1.4	3.1.1.4	No	Yes	Phospholipase A2 family	Q9BZM1	No	IPR010711|IPR013090|IPR016090	0005509|0005576|0005622|0005737|0005783|0005794|0006644|0008150|0008152|0016042|0016787|0047498		No	No	Yes	No	2012-04-27 12:00:00
ACSBG2	ACSBG2	ACBG2_HUMAN	81616	24174	Hsa.ACSBG2	GC015201	acyl-CoA synthetase bubblegum family member 2	Enzyme	Binding	EC 6 (Ligases)	EC 6.2 (Forming Carbon-Sulfur Bonds)	EC 6.2.1 (AcidThiol Ligases)		6.2.1.3	6.2.1.3	6.2.1.3	6.2.1.3	No	No	ATP-dependent AMP-binding enzyme family, Bubblegum subfamily	Q5FVE4	No	IPR000873|IPR020845	0000166|0004467|0005524|0005737|0005739|0005792|0005829|0006629|0006631|0007275|0007283|0016020|0016874|0030154|0047617		No	No	Yes	No	2012-04-27 12:00:00
TSSK3	TSSK3	TSSK3_HUMAN	81629	15473	Hsa.TSSK3	GC141075	testis-specific serine kinase 3	Enzyme	Kinase|Binding	EC 2 (Transferases)	EC 2.7 (Transferring phosphorus-containing groups)	EC 2.7.11 (Protein-serine/threonine kinases)		2.7.11.1	2.7.11.1	2.7.11.1	2.7.11.1	No	Yes	Protein kinase superfamily, CAMK Ser/Thr protein kinase family	Q96PN8	No	IPR000210|IPR000719|IPR011009|IPR011333|IPR013069|IPR017441	0000166|0000287|0004674|0005524|0006468|0007275|0007283|0030154		No	No	Yes	No	2012-04-27 12:00:00
ISCA1	ISCA1	ISCA1_HUMAN	81689	28660	Hsa.ISCA1	GC032621	iron-sulfur cluster assembly 1 homolog (S. cerevisiae)	Enzyme	Binding	EC 2 (Transferases)	EC 2.7 (Transferring phosphorus-containing groups)	EC 2.7.7 (Nucleotidyltransferases)		2.7.7.52	2.7.7.52			No	No	HesB/IscA family	Q9BUE6	No	IPR000361|IPR017870	0005198|0005739|0016226|0046872|0051536		No	No	No	No	2012-04-27 12:00:00
NUAK2	NUAK2	NUAK2_HUMAN	81788	29558	Hsa.NUAK2	GC002952	NUAK family, SNF1-like kinase, 2	Enzyme	Kinase|Binding	EC 2 (Transferases)	EC 2.7 (Transferring phosphorus-containing groups)	EC 2.7.11 (Protein-serine/threonine kinases)	Transferase|Phosphotransferase|Serine/Threonine Kinase	2.7.11.1	2.7.11.1	2.7.11.1	2.7.11.1	No	Yes	Protein kinase superfamily, CAMK Ser/Thr protein kinase family, SNF1 subfamily	Q9H093	No	IPR000719|IPR008271|IPR011009|IPR017441	0000166|0000287|0004674|0005515|0005524|0006468|0030036|0042149|0043066		No	Yes	Yes	No	2012-04-27 12:00:00
HYI	HYI	HYI_HUMAN	81888	26948	Hsa.HYI	GC002085	hydroxypyruvate isomerase (putative)	Enzyme	Other	EC 5 (Isomerases)	EC 5.3 (Intramolecular Oxidoreductases)	EC 5.3.1 (Interconverting Aldoses and Ketoses)		5.3.1.22	5.3.1.22	5.3.1.22	5.3.1.22	No	No	Hyi family	Q5T013	No	IPR013022	0008903|0016853		No	No	No	No	2012-04-27 12:00:00
FAHD1	FAHD1	FAHD1_HUMAN	81889	14169	Hsa.FAHD1	GC011390	fumarylacetoacetate hydrolase domain containing 1	Enzyme	Binding	EC 3 (Hydrolases)	|EC 3.7 (Acting on carbon-carbon bonds)	|EC 3.7.1 (In Ketonic Substances)		3.-.-.-|3.7.1.5	3.-.-.-|3.7.1.5	3.7.1.5		No	No	FAH family	Q6P587	No	IPR002529|IPR011234	0005737|0005739|0005829|0016787|0018773|0034545|0046872|0047621	1SAW	No	No	No	No	2012-04-27 12:00:00
QTRT1	QTRT1	TGT_HUMAN	81890	23797	EC_2-4-2-29	GC161653	queuine tRNA-ribosyltransferase 1	Enzyme	Binding	EC 2 (Transferases)	EC 2.4 (Glycosyltransferases)	EC 2.4.2 (Pentosyltransferases)		2.4.2.29	2.4.2.29	2.4.2.29	2.4.2.29	No	No	Queuine tRNA-ribosyltransferase family	Q9BXR0	No	IPR000375|IPR001401|IPR001849|IPR002616|IPR003130|IPR011993|IPR019762|IPR020850|IPR022812	0005634|0005737|0005739|0005840|0006400|0008479|0008616|0016757|0046872		No	No	Yes	No	2012-04-27 12:00:00
ADPGK	ADPGK	ADPGK_HUMAN	83440	25250	EC_2-7-1-147	GC113952	ADP-dependent glucokinase	Enzyme	Kinase|Signal|Binding	EC 2 (Transferases)	EC 2.7 (Transferring phosphorus-containing groups)	EC 2.7.1 (Phosphotransferases with an alcohol group as acceptor)		2.7.1.147	2.7.1.147	2.7.1.147	2.7.1.147	No	Yes	ADP-dependent glucokinase family	Q9BRR6	No	IPR007666	0005576|0005975|0006096|0016740|0043843|0046872		No	No	Yes	No	2012-04-27 12:00:00
PUS7L	PUS7L	PUS7L_HUMAN	83448	25276	Hsa.PUS7L	GC007686	pseudouridylate synthase 7 homolog (S. cerevisiae)-like	Enzyme	Other	EC 5 (Isomerases)	EC 5.4 (Intramolecular Transferases)	EC 5.4.99 (Transferring Other Groups)		5.4.99.-	5.4.99.-	5.4.99.-		No	No	Pseudouridine synthase TruD family	Q9H0K6	No	IPR001656|IPR011760|IPR020103	0001522|0003723|0008033|0009982|0016853		No	No	No	No	2012-04-27 12:00:00
SETD7	SETD7	SETD7_HUMAN	80854	30412	Hsa.SETD7	GC024732	SET domain containing (lysine methyltransferase) 7	Enzyme	Other	EC 2 (Transferases)	EC 2.1 (Transferring one-carbon groups)	EC 2.1.1 (Methyltransferases)		2.1.1.43	2.1.1.43	2.1.1.43	2.1.1.43	No	No	Histone-lysine methyltransferase family, SET7 subfamily	Q8WTS6	No	IPR001214|IPR003409	0002039|0005515|0005634|0005694|0006355|0008168|0016279|0016568|0016740|0018024|0018026|0018027|0034968	1MUF|1MT6|1H3I|1O9S|1N6C|1N6A|1XQH|2F69|3CBM|3CBO|3CBP|3M53|3M54|3M55|3M56|3M57|3M58|3M59|3M5A|3OS5	No	No	Yes	No	2012-04-27 12:00:00
CIT	CIT	CTRO_HUMAN	11113	1985	Hsa.CIT	GC138580	citron (rho-interacting, serine/threonine kinase 21)	Enzyme	Kinase|Binding	EC 2 (Transferases)	EC 2.7 (Transferring phosphorus-containing groups)	EC 2.7.11 (Protein-serine/threonine kinases)	Transferase|Phosphotransferase|Serine/Threonine Kinase	2.7.11.1	2.7.11.1	2.7.11.1	2.7.11.1	No	Yes	Protein kinase superfamily, AGC Ser/Thr protein kinase family	O14578	No	IPR000719|IPR000961|IPR001180|IPR001849|IPR002219|IPR005479|IPR011009|IPR011072|IPR011993	0000070|0000166|0000910|0001726|0004674|0005083|0005524|0005737|0005773|0007049|0007067|0007091|0007275|0007283|0007399|0015629|0016358|0017124|0030154|0033205|0035556|0046872|0048699|0050774|0051301		No	Yes	Yes	No	2012-04-27 12:00:00
NPL	NPL	NPL_HUMAN	80896	16781	EC_4-1-3-3	GC001248	N-acetylneuraminate pyruvate lyase (dihydrodipicolinate synthase)	Enzyme	Other	EC 4 (Lyases)	EC 4.1 (Carbon-Carbon Lyases)	EC 4.1.3 (Oxo-Acid-Lyases)		4.1.3.3	4.1.3.3	4.1.3.3	4.1.3.3	No	No	DHDPS family, NanA subfamily	Q9BXD5	No	IPR001159|IPR001650|IPR002220|IPR013785	0005737|0005975|0008747|0016829		No	No	Yes	No	2012-04-27 12:00:00
TMPRSS5	TMPRSS5	TMPS5_HUMAN	80975	14908	Hsa.TMPRSS5	GC006479	transmembrane protease, serine 5	Enzyme	Protease|Signal|Transmembrane	EC 3 (Hydrolases)	EC 3.4 (Acting on peptide bonds (Peptidases))	EC 3.4.21 (Serine endopeptidases)		3.4.21.-	3.4.21.-	3.4.21.-		No	Yes	Peptidase S1 family	Q9H3S3	No	IPR001190|IPR001254|IPR001314|IPR009003|IPR017448|IPR018114	0004252|0005044|0005886|0006508|0008233|0016021		No	No	No	No	2012-04-27 12:00:00
SH3RF1	SH3RF1	SH3R1_HUMAN	57630	17650	Hsa.SH3RF1	GC024832	SH3 domain containing ring finger 1	Enzyme	Binding	EC 6 (Ligases)	EC 6.3 (Forming Carbon-Nitrogen Bonds)	EC 6.3.2 (AcidAmino-Acid Ligases (Peptide Synthases))		6.3.2.-	6.3.2.-	6.3.2.-		No	No	SH3RF family	Q7Z6J0	No	IPR000108|IPR001452|IPR001841|IPR013083|IPR017907|IPR018957	0005078|0005515|0005737|0005794|0005829|0006917|0008270|0016874|0030027|0043066|0043154|0046328|0046872|0048471|2001237		No	No	Yes	No	2012-04-27 12:00:00
USP28	USP28	UBP28_HUMAN	57646	12625	Hsa.USP28	GC006482	ubiquitin specific peptidase 28	Enzyme	Protease	EC 3 (Hydrolases)	EC 3.4 (Acting on peptide bonds (Peptidases))	EC 3.4.19 (Omega peptidases)	Hydrolase|Protease|Cysteine Endopeptidase	3.4.19.12|3.1.2.15	3.4.19.12	3.4.19.12	3.1.2.15	No	No	Peptidase C19 family, USP28 subfamily	Q96RU2	No	IPR001394|IPR005479|IPR009060|IPR018200	0000077|0004221|0004843|0005515|0005634|0005654|0005730|0006281|0006508|0006511|0006974|0008233|0008234|0008283|0010212|0016579|0034644|0042771|0043234		No	Yes	No	No	2012-04-27 12:00:00
LOXL3	LOXL3	LOXL3_HUMAN	84695	13869	Hsa.LOXL3	GC018575	lysyl oxidase-like 3	Enzyme	Signal|Binding	EC 1 (Oxidoreductases)	EC 1.4 (Acting on the CH-NH2 group of donors)	EC 1.4.3 (With oxygen as acceptor)		1.4.3.13|1.4.3.-	1.4.3.13|1.4.3.-	1.4.3.-		No	Yes	Lysyl oxidase family	P58215	No	IPR001190|IPR001695|IPR017448|IPR019828	0004720|0005044|0005507|0005576|0005615|0008150|0016020|0016491|0016641|0046872|0055114		No	No	No	No	2012-04-27 12:00:00
GPT2	GPT2	ALAT2_HUMAN	84706	18062	Hsa.GPT2	GC011730	glutamic pyruvate transaminase (alanine aminotransferase) 2	Enzyme	Other	EC 2 (Transferases)	EC 2.6 (Transferring nitrogenous groups)	EC 2.6.1 (Transaminases)		2.6.1.2	2.6.1.2	2.6.1.2	2.6.1.2	No	No	Class-I pyridoxal-phosphate-dependent aminotransferase family, Alanine aminotransferase subfamily	Q8TD30	No	IPR001176|IPR015422|IPR015424	0004021|0005739|0005759|0006103|0008483|0008652|0009058|0030170|0034641|0042851|0044281	3IHJ	No	No	Yes	No	2012-04-27 12:00:00
LNX1	LNX1	LNX1_HUMAN	84708	6657	Hsa.LNX1	GC024447	ligand of numb-protein X 1, E3 ubiquitin protein ligase	Enzyme	Binding	EC 6 (Ligases)	EC 6.3 (Forming Carbon-Nitrogen Bonds)	EC 6.3.2 (AcidAmino-Acid Ligases (Peptide Synthases))		6.3.2.19|6.3.2.-	6.3.2.19	6.3.2.-		No	No		Q8TBB1	No	IPR001478|IPR001841	0004842|0005515|0005737|0008270|0016874|0030165|0042787|0046872|0051260	3B76	No	No	Yes	No	2012-04-27 12:00:00
CNDP1	CNDP1	CNDP1_HUMAN	84735	20675	EC_3-4-13-20	GC014783	carnosine dipeptidase 1 (metallopeptidase M20 family)	Enzyme	Protease|Signal|Binding	EC 3 (Hydrolases)	EC 3.4 (Acting on peptide bonds (Peptidases))	EC 3.4.13 (Dipeptidases)		3.4.13.20	3.4.13.20	3.4.13.20	3.4.13.20	No	Yes	Peptidase M20A family	Q96KN2	No	IPR001261|IPR002933|IPR011650	0004180|0005576|0006508|0008152|0008233|0008237|0016805|0034701|0046872	3DLJ	No	No	Yes	No	2012-04-27 12:00:00
USP30	USP30	UBP30_HUMAN	84749	20065	Hsa.USP30	GC007275	ubiquitin specific peptidase 30	Enzyme	Protease|Transmembrane	EC 3 (Hydrolases)	EC 3.4 (Acting on peptide bonds (Peptidases))	EC 3.4.19 (Omega peptidases)		3.4.19.12|3.1.2.15	3.4.19.12	3.4.19.12	3.1.2.15	No	Yes	Peptidase C19 family	Q70CQ3	No	IPR001394|IPR018200	0004221|0005739|0005741|0006508|0006511|0008233|0008234|0016020|0016021		No	No	No	No	2012-04-27 12:00:00
FUT10	FUT10	FUT10_HUMAN	84750	19234	Hsa.FUT10	GC031160	fucosyltransferase 10 (alpha (1,3) fucosyltransferase)	Enzyme	Signal|Transmembrane	EC 2 (Transferases)	EC 2.4 (Glycosyltransferases)	EC 2.4.1 (Hexosyltransferases)		2.4.1.69|2.4.1.-	2.4.1.69	2.4.1.-		No	Yes	Glycosyltransferase 10 family	Q6P4F1	No	IPR001503	0005794|0006457|0006486|0006605|0007399|0009566|0009790|0016020|0016021|0016757|0030097|0032580|0042060|0042355|0046920		No	No	No	No	2012-04-27 12:00:00
NAA11	NAA11	NAA11_HUMAN	84779	28125	Hsa.ARD1B	GC024548	N(alpha)-acetyltransferase 11, NatA catalytic subunit	Enzyme	Other	EC 2 (Transferases)	EC 2.3 (Acyltransferases)	EC 2.3.1 (Transferring groups other than amino-acyl groups)		2.3.1.88	2.3.1.88	2.3.1.88	2.3.1.88	No	No	Acetyltransferase family, ARD1 subfamily	Q9BSU3	No	IPR000182|IPR016181	0004596|0005634|0005730|0005737|0005794|0005813|0008080|0016746		No	No	No	No	2012-04-27 12:00:00
SUV420H2	SUV420H2	SV422_HUMAN	84787	28405	Hsa.SUV420H2	GC015943	suppressor of variegation 4-20 homolog 2 (Drosophila)	Enzyme	Other	EC 2 (Transferases)	EC 2.1 (Transferring one-carbon groups)	EC 2.1.1 (Methyltransferases)		2.1.1.43	2.1.1.43	2.1.1.43	2.1.1.43	No	No	Histone-lysine methyltransferase family, Suvar4-20 subfamily	Q86Y97	No	IPR001214	0000780|0005515|0005634|0005694|0006355|0008168|0016568|0016571|0016740|0018022|0042799	3RQ4	No	No	Yes	No	2012-04-27 12:00:00
AGPAT9	AGPAT9	GPAT3_HUMAN	84803	28157	EC_2-3-1-15	GC023878	1-acylglycerol-3-phosphate O-acyltransferase 9	Enzyme	Transmembrane	EC 2 (Transferases)	EC 2.3 (Acyltransferases)	EC 2.3.1 (Transferring groups other than amino-acyl groups)		2.3.1.15|2.3.1.51	2.3.1.15	2.3.1.15	2.3.1.51	No	No	1-acyl-sn-glycerol-3-phosphate acyltransferase family	Q53EU6	No	IPR002123	0004366|0005783|0005789|0008152|0008654|0016020|0016021|0016746|0019432|0032006		No	No	No	No	2012-04-27 12:00:00
PLCD4	PLCD4	PLCD4_HUMAN	84812	9062	Hsa.PLCD4	GC018044	phospholipase C, delta 4	Enzyme	Binding	EC 3 (Hydrolases)	EC 3.1 (Acting on ester bonds)	EC 3.1.4 (Phosphoric Diester Hydrolases)	Hydrolase|Phospholipase	3.1.4.11	3.1.4.11	3.1.4.11	3.1.4.11	No	No		Q9BRC7	No	IPR000008|IPR000909|IPR001192|IPR001711|IPR001849|IPR002048|IPR008973|IPR011992|IPR011993|IPR015359|IPR017946|IPR018029|IPR018247|IPR018249	0004435|0004871|0005509|0005634|0005737|0005783|0007340|0016020|0016042|0016787|0035556		No	Yes	No	No	2012-04-27 12:00:00
PPAPDC3	PPAPDC3	PPAC3_HUMAN	84814	28174	Hsa.PPAPDC3	GC032222	phosphatidic acid phosphatase type 2 domain containing 3	Enzyme	Transmembrane	EC 3 (Hydrolases)	EC 3.1 (Acting on ester bonds)	EC 3.1.3 (Phosphoric Monoester Hydrolases)		3.1.3.-	3.1.3.-	3.1.3.-		No	No	PA-phosphatase related phosphoesterase family	Q8NBV4	No	IPR000326|IPR016118	0005634|0005635|0005783|0005789|0016020|0016021|0016787		No	No	No	No	2012-04-27 12:00:00
ABHD14B	ABHD14B	ABHEB_HUMAN	84836	28235	Hsa.ABHD14B	GC022872	abhydrolase domain containing 14B	Enzyme	Other	EC 3 (Hydrolases)				3.-.-.-	3.-.-.-	3.-.-.-		No	No	AB hydrolase superfamily, ABHD14 family	Q96IU4	No		0005634|0005730|0005737|0016787	1IMJ	No	No	No	No	2012-04-27 12:00:00
PTPN5	PTPN5	PTN5_HUMAN	84867	9657	Hsa.PTPN5	GC005840	protein tyrosine phosphatase, non-receptor type 5 (striatum-enriched)	Enzyme	Phosphatase|Transmembrane	EC 3 (Hydrolases)	EC 3.1 (Acting on ester bonds)	EC 3.1.3 (Phosphoric Monoester Hydrolases)		3.1.3.48	3.1.3.48	3.1.3.48	3.1.3.48	No	Yes	Protein-tyrosine phosphatase family, Non-receptor class subfamily	P54829	No	IPR000242|IPR000387|IPR008356|IPR016130	0001784|0004725|0006470|0016021|0016787|0035335	2BIJ|2BV5|2CJZ	No	No	Yes	No	2012-04-27 12:00:00
EPHB2	EPHB2	EPHB2_HUMAN	2048	3393	Hsa.EPHB2	GC000223	EPH receptor B2	Enzyme	Kinase|Signal|Transmembrane|Binding	EC 2 (Transferases)	EC 2.7 (Transferring phosphorus-containing groups)	EC 2.7.10 (Protein-tyrosine kinases)	Protein Tyrosine Kinase	2.7.10.1	2.7.10.1	2.7.10.1	2.7.10.1	No	Yes	Protein kinase superfamily, Tyr protein kinase family, Ephrin receptor subfamily	P29323	No	IPR000719|IPR001090|IPR001245|IPR001426|IPR001660|IPR003961|IPR008979|IPR009030|IPR011009|IPR013032	0000166|0001525|0001655|0004713|0004872|0005003|0005005|0005524|0005886|0005887|0006468|0007275|0007399|0007411|0007413|0016020|0016021|0016310|0018108|0022038|0030424|0030425|0042472|0042995|0048013|0050878|0051965|0060021|0060996|0060997|0071679	1B4F|1F0M|2QBX	No	Yes	Yes	No	2012-04-27 12:00:00
EPHB3	EPHB3	EPHB3_HUMAN	2049	3394	Hsa.EPHB3	GC103625	EPH receptor B3	Enzyme	Kinase|Signal|Transmembrane|Binding	EC 2 (Transferases)	EC 2.7 (Transferring phosphorus-containing groups)	EC 2.7.10 (Protein-tyrosine kinases)	Protein Tyrosine Kinase	2.7.10.1	2.7.10.1	2.7.10.1	2.7.10.1	No	Yes	Protein kinase superfamily, Tyr protein kinase family, Ephrin receptor subfamily	P54753	No	IPR000719|IPR001090|IPR001245|IPR001426|IPR001660|IPR003961|IPR008266|IPR008979|IPR009030|IPR011009|IPR011641|IPR013761|IPR013783|IPR017441|IPR021129	0000166|0001525|0001655|0004872|0005003|0005524|0005886|0005887|0007165|0007275|0007399|0007411|0007413|0008046|0016477|0021952|0022038|0022407|0030425|0031290|0032314|0034446|0042995|0043088|0046777|0048013|0048538|0048546|0050770|0051965|0060021|0060996|0060997	3P1I	No	Yes	Yes	No	2012-04-27 12:00:00
EPHB4	EPHB4	EPHB4_HUMAN	2050	3395	Hsa.EPHB4	GC030050	EPH receptor B4	Enzyme	Kinase|Signal|Transmembrane|Binding	EC 2 (Transferases)	EC 2.7 (Transferring phosphorus-containing groups)	EC 2.7.10 (Protein-tyrosine kinases)	Protein Tyrosine Kinase	2.7.10.1	2.7.10.1	2.7.10.1	2.7.10.1	No	Yes	Protein kinase superfamily, Tyr protein kinase family, Ephrin receptor subfamily	P54760	No	IPR000719|IPR001245|IPR001660|IPR003961|IPR008266|IPR008979|IPR009030|IPR011009|IPR013761|IPR021129	0000166|0001525|0002042|0003007|0004713|0004714|0004872|0005003|0005515|0005524|0005886|0005887|0007155|0007275|0009986|0016020|0046777|0048013	2BBA|2HLE|2QKQ|2E7H|2VWU|2VWV|2VWW|2VWX|2VWY|2VWZ|2VX0|2VX1|2X9F|2XVD	No	Yes	Yes	No	2012-04-27 12:00:00
EPHB6	EPHB6	EPHB6_HUMAN	2051	3396	Hsa.EPHB6	GC029424	EPH receptor B6	Enzyme	Signal|Transmembrane|Binding	EC 2 (Transferases)	EC 2.7 (Transferring phosphorus-containing groups)	EC 2.7.10 (Protein-tyrosine kinases)	Protein Tyrosine Kinase	2.7.10.1	2.7.10.1			No	Yes	Protein kinase superfamily, Tyr protein kinase family, Ephrin receptor subfamily	O15197	No	IPR000719|IPR001090|IPR001245|IPR001426|IPR001660|IPR003961|IPR008979|IPR009030|IPR011009|IPR011510|IPR011641|IPR013032|IPR013761|IPR013783	0000166|0004672|0004872|0005003|0005524|0005576|0005887|0016020|0016772|0048013		No	Yes	Yes	No	2012-04-27 12:00:00
EPHX1	EPHX1	HYEP_HUMAN	2052	3401	EC_3-3-2-9	GC001481	epoxide hydrolase 1, microsomal (xenobiotic)	Enzyme	Signal|Transmembrane	EC 3 (Hydrolases)	EC 3.3 (Acting on ether bonds)	EC 3.3.2 (Ether hydrolases)		3.3.2.9	3.3.2.9	3.3.2.9	3.3.2.9	No	Yes	Peptidase S33 family	P07099	No	IPR000639	0004301|0005783|0005789|0005792|0009636|0014070|0016020|0016021|0016787|0019439|0033961		No	No	No	No	2012-04-27 12:00:00
EPHX2	EPHX2	HYES_HUMAN	2053	3402	EC_3-3-2-10	GC030521	epoxide hydrolase 2, cytoplasmic	Enzyme	Binding	EC 3 (Hydrolases)	EC 3.3 (Acting on ether bonds)	EC 3.3.2 (Ether hydrolases)	Hydrolase|Epoxide	3.3.2.10	3.3.2.10	3.3.2.10	3.3.2.10	No	No	AB hydrolase superfamily, Epoxide hydrolase family	P34913	No	IPR000073|IPR000639|IPR005833|IPR005834|IPR023214	0004301|0005625|0005730|0005737|0005777|0005794|0005829|0005925|0006805|0006874|0006954|0008217|0009636|0016787|0017144|0019439|0042803|0045909|0046872|0072593	1VJ5|1S8O|1ZD2|1ZD3|1ZD4|1ZD5|3I1Y|3I28|3KOO|3OTQ|3ANS|3ANT|3PDC	No	Yes	Yes	No	2012-04-27 12:00:00
EPRS	EPRS	SYEP_HUMAN	2058	3418	Hsa.EPRS	GC003031	glutamyl-prolyl-tRNA synthetase	Enzyme	Binding	EC 6 (Ligases)	EC 6.1 (Forming Carbon-Oxygen Bonds)	EC 6.1.1 (Ligases Forming Aminoacyl-tRNA and Related Compounds)		6.1.1.17|6.1.1.15	6.1.1.17|6.1.1.15	6.1.1.17|6.1.1.15	6.1.1.15|6.1.1.17	No	No	Class-I aminoacyl-tRNA synthetase family; Class-II aminoacyl-tRNA synthetase family	P07814	No	IPR000738|IPR000924|IPR002316|IPR004154|IPR006195|IPR009068|IPR010987|IPR011035|IPR017449	0000166|0003723|0004818|0004827|0005515|0005524|0005625|0005737|0005829|0006418|0006424|0006433|0006461|0010467|0016874	1FYJ	No	No	Yes	No	2012-04-27 12:00:00
ERBB2	ERBB2	ERBB2_HUMAN	2064	3430	Hsa.ERBB2	GC138900	v-erb-b2 erythroblastic leukemia viral oncogene homolog 2, neuro/glioblastoma derived oncogene homolog (avian)	Enzyme	Kinase|Signal|Transmembrane|Binding	EC 2 (Transferases)	EC 2.7 (Transferring phosphorus-containing groups)	EC 2.7.10 (Protein-tyrosine kinases)	Protein Tyrosine Kinase	2.7.10.1	2.7.10.1	2.7.10.1	2.7.10.1	No	Yes	Protein kinase superfamily, Tyr protein kinase family, EGF receptor subfamily	P04626	No	IPR000494|IPR000719|IPR001245|IPR006211|IPR008266|IPR009030|IPR011009|IPR017441|IPR018247|IPR021157	0000166|0001042|0001889|0001934|0001948|0004713|0004714|0004716|0004872|0004888|0005006|0005515|0005524|0005634|0005737|0005886|0005902|0006355|0006468|0007165|0007166|0007167|0007169|0007173|0007399|0007411|0007422|0007507|0007519|0007528|0008022|0008045|0008283|0009925|0010001|0010008|0014065|0014068|0016021|0016323|0016324|0019838|0019903|0023014|0030307|0030879|0031625|0032321|0032570|0032886…	1QR1|1N8Z|1MFL|1MFG|1MW4|1S78|2A91|2JWA|3BE1|3H3B|2KS1|3MZW|3N85|2L4K|3PP0|3RCD	No	Yes	Yes	No	2012-04-27 12:00:00
EXTL2	EXTL2	EXTL2_HUMAN	2135	3516	Hsa.EXTL2	GC002366	exostoses (multiple)-like 2	Enzyme	Signal|Transmembrane|Binding	EC 2 (Transferases)	EC 2.4 (Glycosyltransferases)	EC 2.4.1 (Hexosyltransferases)		2.4.1.223	2.4.1.223	2.4.1.223	2.4.1.223	No	Yes	Glycosyltransferase 47 family	Q9UBQ6	No		0001888|0005576|0005783|0006044|0016020|0016021|0016758|0019276|0031227|0035248|0046872		No	No	Yes	No	2012-04-27 12:00:00
GPI	GPI	G6PI_HUMAN	2821	4458	EC_5-3-1-9	GC015520	glucose-6-phosphate isomerase	Enzyme	Other	EC 5 (Isomerases)	EC 5.3 (Intramolecular Oxidoreductases)	EC 5.3.1 (Interconverting Aldoses and Ketoses)		5.3.1.9	5.3.1.9	5.3.1.9	5.3.1.9	No	No	GPI family	P06744	No	IPR001672|IPR018189|IPR023096	0001525|0004347|0005125|0005576|0005615|0005634|0005730|0005737|0005829|0005886|0005975|0006006|0006094|0006096|0006959|0007599|0008083|0016853|0044281	1IAT|1IRI|1JIQ|1NUH|1JLH	No	No	Yes	No	2012-04-27 12:00:00
GPLD1	GPLD1	PHLD_HUMAN	2822	4459	EC_3-1-4-50	GC027668	glycosylphosphatidylinositol specific phospholipase D1	Enzyme	Signal	EC 3 (Hydrolases)	EC 3.1 (Acting on ester bonds)	EC 3.1.4 (Phosphoric Diester Hydrolases)		3.1.4.50	3.1.4.50	3.1.4.50	3.1.4.50	No	No	GPLD1 family	P80108	No	IPR001028	0001503|0002042|0002062|0002430|0004621|0004629|0004630|0005576|0005578|0005615|0005622|0005737|0005792|0006507|0008270|0008285|0008286|0009749|0010595|0010694|0010867|0010897|0010907|0010983|0016787|0017080|0032869|0035690|0035701|0035774|0043065|0044444|0045919|0046470|0051044|0051047|0070633|0071277|0071397|0071401|0071467|0097241|1900076		No	No	Yes	No	2012-04-27 12:00:00
GRK4	GRK4	GRK4_HUMAN	2868	4543	EC_2-7-11-16	GC121523	G protein-coupled receptor kinase 4	Enzyme	Kinase|Binding	EC 2 (Transferases)	EC 2.7 (Transferring phosphorus-containing groups)	EC 2.7.11 (Protein-serine/threonine kinases)	Transferase|Phosphotransferase|Serine/Threonine Kinase	2.7.11.16	2.7.11.16	2.7.11.16	2.7.11.16	No	Yes	Protein kinase superfamily, AGC Ser/Thr protein kinase family, GPRK subfamily	P32298	No	IPR000239|IPR000342|IPR000719|IPR000961|IPR008271|IPR011009|IPR016137|IPR017441	0000166|0002031|0004703|0005524|0005737|0005829|0005938|0007165|0008277|0030425|0031623|0038032|0043025|0050254		No	Yes	No	No	2012-04-27 12:00:00
GRK5	GRK5	GRK5_HUMAN	2869	4544	Hsa.GRK5	GC161410	G protein-coupled receptor kinase 5	Enzyme	Kinase|Signal|Binding	EC 2 (Transferases)	EC 2.7 (Transferring phosphorus-containing groups)	EC 2.7.11 (Protein-serine/threonine kinases)	Transferase|Phosphotransferase|Serine/Threonine Kinase	2.7.11.16	2.7.11.16	2.7.11.16	2.7.11.16	No	Yes	Protein kinase superfamily, AGC Ser/Thr protein kinase family, GPRK subfamily	P34947	No	IPR000239|IPR000342|IPR000719|IPR000961|IPR011009|IPR016137|IPR017441	0000166|0004674|0004703|0005080|0005515|0005524|0005543|0005625|0005634|0005737|0005886|0007165|0007188|0007217|0008277|0016055|0038032|0042493|0043066|0046777		No	Yes	No	No	2012-04-27 12:00:00
GRK6	GRK6	GRK6_HUMAN	2870	4545	Hsa.GRK6	GC025779	G protein-coupled receptor kinase 6	Enzyme	Kinase|Signal|Binding	EC 2 (Transferases)	EC 2.7 (Transferring phosphorus-containing groups)	EC 2.7.11 (Protein-serine/threonine kinases)	Transferase|Phosphotransferase|Serine/Threonine Kinase	2.7.11.16	2.7.11.16	2.7.11.16	2.7.11.16	No	Yes	Protein kinase superfamily, AGC Ser/Thr protein kinase family, GPRK subfamily	P43250	No	IPR000239|IPR000342|IPR000719|IPR000961|IPR008271|IPR011009|IPR016137|IPR017441	0000166|0004703|0005524|0007165|0008277|0016020|0016055|0038032	2ACX|3NYN|3NYO	No	Yes	No	No	2012-04-27 12:00:00
MKNK2	MKNK2	MKNK2_HUMAN	2872	7111	Hsa.MKNK2	GC016076	MAP kinase interacting serine/threonine kinase 2	Enzyme	Kinase|Binding	EC 2 (Transferases)	EC 2.7 (Transferring phosphorus-containing groups)	EC 2.7.11 (Protein-serine/threonine kinases)	Transferase|Phosphotransferase|Serine/Threonine Kinase	2.7.11.1	2.7.11.1	2.7.11.1	2.7.11.1	No	Yes	Protein kinase superfamily, CAMK Ser/Thr protein kinase family	Q9HBH9	No	IPR000719|IPR008271|IPR011009|IPR017441	0000166|0004674|0005524|0005634|0005737|0006417|0006468|0006915|0007166|0007243|0016605|0030097|0046872|0071243	2AC3|2AC5|2HW7	No	Yes	Yes	No	2012-04-27 12:00:00
GPT	GPT	ALAT1_HUMAN	2875	4552	EC_2-6-1-2	GC030968	glutamic-pyruvate transaminase (alanine aminotransferase)	Enzyme	Other	EC 2 (Transferases)	EC 2.6 (Transferring nitrogenous groups)	EC 2.6.1 (Transaminases)		2.6.1.2	2.6.1.2	2.6.1.2	2.6.1.2	No	No	Class-I pyridoxal-phosphate-dependent aminotransferase family, Alanine aminotransferase subfamily	P24298	No	IPR001176|IPR004839|IPR015421|IPR015424	0004021|0005737|0005829|0006094|0006807|0008483|0008652|0009058|0016847|0030170|0034641|0044281		No	No	Yes	No	2012-04-27 12:00:00
GPX1	GPX1	GPX1_HUMAN	2876	4553	EC_1-11-1-9	GC021890	glutathione peroxidase 1	Enzyme	Other	EC 1 (Oxidoreductases)	EC 1.11 (Acting on a peroxide as acceptor)	EC 1.11.1 (Peroxidases)		1.11.1.9	1.11.1.9	1.11.1.9	1.11.1.9	No	No	Glutathione peroxidase family	P07203	No	IPR000889|IPR012336	0001836|0004602|0004866|0005737|0005739|0005829|0006144|0006195|0006749|0006916|0006979|0009650|0010269|0010951|0016491|0017124|0033599|0040029|0042542|0042744|0043154|0044281|0045454|0055086|0060047|0061136	2F8A	No	No	Yes	No	2012-04-27 12:00:00
GPX2	GPX2	GPX2_HUMAN	2877	4554	Hsa.GPX2	GC009809	glutathione peroxidase 2 (gastrointestinal)	Enzyme	Other	EC 1 (Oxidoreductases)	EC 1.11 (Acting on a peroxide as acceptor)	EC 1.11.1 (Peroxidases)		1.11.1.9	1.11.1.9	1.11.1.9	1.11.1.9	No	No	Glutathione peroxidase family	P18283	No	IPR000889|IPR012336	0004602|0005634|0005730|0005737|0006979|0009055|0016491	2HE3	No	No	Yes	No	2012-04-27 12:00:00
GPX3	GPX3	GPX3_HUMAN	2878	4555	Hsa.GPX3	GC025639	glutathione peroxidase 3 (plasma)	Enzyme	Signal	EC 1 (Oxidoreductases)	EC 1.11 (Acting on a peroxide as acceptor)	EC 1.11.1 (Peroxidases)		1.11.1.9	1.11.1.9	1.11.1.9	1.11.1.9	No	No	Glutathione peroxidase family	P22352	No	IPR000889|IPR012336	0002238|0004602|0005576|0005615|0005625|0006749|0006979|0006982|0007565|0008134|0008430|0010269|0014070|0016491|0042493|0042744|0043295|0051289|0051412|0055114	2R37	No	No	Yes	No	2012-04-27 12:00:00
HGFAC	HGFAC	HGFA_HUMAN	3083	4894	Hsa.HGFAC	GC023591	HGF activator	Enzyme	Protease|Signal	EC 3 (Hydrolases)	EC 3.4 (Acting on peptide bonds (Peptidases))	EC 3.4.21 (Serine endopeptidases)		3.4.21.-	3.4.21.-	3.4.21.-		No	Yes	Peptidase S1 family	Q04756	No	IPR000001|IPR000083|IPR000562|IPR000742|IPR001254|IPR001314|IPR006209|IPR009003|IPR013032|IPR013806|IPR018056|IPR018114	0004252|0005576|0005615|0005737|0005791|0006508|0008233|0008236	1YBW|1YC0|2R0K|2R0L|2WUB|2WUC|3K2U	No	No	No	No	2012-04-27 12:00:00
UBE2K	UBE2K	UBE2K_HUMAN	3093	4914	EC_6-3-2-19	GC127986	ubiquitin-conjugating enzyme E2K	Enzyme	Binding	EC 6 (Ligases)	EC 6.3 (Forming Carbon-Nitrogen Bonds)	EC 6.3.2 (AcidAmino-Acid Ligases (Peptide Synthases))		6.3.2.19	6.3.2.19	6.3.2.19	6.3.2.19	No	No	Ubiquitin-conjugating enzyme family	P61086	No	IPR000449|IPR000608|IPR009060|IPR015940|IPR016135|IPR023313	0000166|0004842|0005524|0005737|0006511|0016567|0016874|0016881|0031625|0034450|0070936	1YLA|2O25|3E46|3F92|3K9O|3K9P	No	No	No	No	2012-04-27 12:00:00
PUS3	PUS3	PUS3_HUMAN	83480	25461	Hsa.PUS3	GC006590	pseudouridylate synthase 3	Enzyme	Other	EC 5 (Isomerases)	EC 5.4 (Intramolecular Transferases)	EC 5.4.99 (Transferring Other Groups)		5.4.99.45	5.4.99.45	5.4.99.45		No	No	TRNA pseudouridine synthase TruA family	Q9BZE2	No	IPR020094|IPR020095|IPR020097|IPR020103	0003723|0005634|0008033|0009982|0016853|0031119		No	No	Yes	No	2012-04-27 12:00:00
UCK1	UCK1	UCK1_HUMAN	83549	14859	Hsa.UCK1	GC032925	uridine-cytidine kinase 1	Enzyme	Kinase|Binding	EC 2 (Transferases)	EC 2.7 (Transferring phosphorus-containing groups)	EC 2.7.1 (Phosphotransferases with an alcohol group as acceptor)		2.7.1.48	2.7.1.48	2.7.1.48	2.7.1.48	No	Yes	Uridine kinase family	Q9HA47	No	IPR000764|IPR006083	0000166|0004849|0005524|0005829|0006206|0008152|0009165|0016301|0016740|0016773|0019206|0043097|0044281|0055086	2JEO|2UVQ	No	No	Yes	No	2012-04-27 12:00:00
AKR1E2	AKR1E2	AKCL2_HUMAN	83592	23437	Hsa.AKR1CL2	GC003225	aldo-keto reductase family 1, member E2	Enzyme	Other	EC 1 (Oxidoreductases)	EC 1.1 (Acting on the CH-OH group of donors)	EC 1.1.1 (With NAD or NADP as acceptor)		1.1.1.263	1.1.1.263	1.1.1.263		No	No	Aldo/keto reductase family	Q96JD6	No	IPR018170|IPR020471|IPR023210	0005737|0016491|0050571		No	No	No	No	2012-04-27 12:00:00
FGFR3	FGFR3	FGFR3_HUMAN	2261	3690	Hsa.FGFR3	GC115112	fibroblast growth factor receptor 3	Enzyme	Kinase|Signal|Transmembrane|Binding	EC 2 (Transferases)	EC 2.7 (Transferring phosphorus-containing groups)	EC 2.7.10 (Protein-tyrosine kinases)	Protein Tyrosine Kinase	2.7.10.1	2.7.10.1	2.7.10.1	2.7.10.1	No	Yes	Protein kinase superfamily, Tyr protein kinase family, Fibroblast growth factor receptor subfamily	P22607	No	IPR000719|IPR001245|IPR007110|IPR008266|IPR011009|IPR013098|IPR013151|IPR013783|IPR017441	0000165|0000166|0001501|0001958|0002062|0003416|0004713|0004872|0005007|0005515|0005524|0005783|0005886|0005887|0005925|0007259|0008284|0008286|0008543|0010518|0016023|0017134|0018108|0035988|0042511|0042517|0042981|0043410|0043552|0046777|0048640|0060349|0070374|0070977	1RY7	No	Yes	Yes	No	2012-04-27 12:00:00
FGFR2	FGFR2	FGFR2_HUMAN	2263	3689	Hsa.FGFR2	GC004507	fibroblast growth factor receptor 2	Enzyme	Kinase|Signal|Transmembrane|Binding	EC 2 (Transferases)	EC 2.7 (Transferring phosphorus-containing groups)	EC 2.7.10 (Protein-tyrosine kinases)	Protein Tyrosine Kinase	2.7.10.1	2.7.10.1	2.7.10.1	2.7.10.1	No	Yes	Protein kinase superfamily, Tyr protein kinase family, Fibroblast growth factor receptor subfamily	P21802	No	IPR000719|IPR001245|IPR007110|IPR008266|IPR011009|IPR013098|IPR013151|IPR013783|IPR017441	0000122|0000166|0001525|0001657|0001701|0002053|0003148|0003149|0004713|0004872|0005007|0005515|0005524|0005576|0005634|0005737|0005794|0005886|0005887|0005938|0006915|0007267|0007409|0008201|0008284|0008286|0008543|0008589|0009791|0009880|0009887|0009986|0010453|0010518|0016020|0016021|0016023|0016331|0017134|0018108|0021769|0021847|0021860|0022612|0030177|0030282|0030324|0030855|0030901|0030916…	1DJS|1EV2|1E0O|1IIL|1II4|1GJO|1NUN|1OEC|1WVZ|2FDB|2PSQ|2PVF|2PVY|2PWL|2PY3|2PZ5|2PZP|2PZR|2Q0B|3B2T|3DAR|3CAF|3CLY|3CU1|3EUU|3RI1|3OJ2|3OJM	No	Yes	Yes	No	2012-04-27 12:00:00
FGFR4	FGFR4	FGFR4_HUMAN	2264	3691	Hsa.FGFR4	GC025773	fibroblast growth factor receptor 4	Enzyme	Kinase|Signal|Transmembrane|Binding	EC 2 (Transferases)	EC 2.7 (Transferring phosphorus-containing groups)	EC 2.7.10 (Protein-tyrosine kinases)	Protein Tyrosine Kinase	2.7.10.1	2.7.10.1	2.7.10.1	2.7.10.1	No	Yes	Protein kinase superfamily, Tyr protein kinase family, Fibroblast growth factor receptor subfamily	P22455	No	IPR000719|IPR001245|IPR003006|IPR003597|IPR007110|IPR008266|IPR011009|IPR013032|IPR013098|IPR013151|IPR013783|IPR017441	0000166|0004713|0004872|0005007|0005524|0005576|0005634|0005730|0005737|0005768|0005783|0005886|0005887|0005911|0008201|0008284|0008286|0008543|0010715|0016477|0017134|0018108|0019216|0042593|0045862|0046777|0048554|0055062|0070374|0070857|2000188|2000573	1QCT	No	Yes	Yes	No	2012-04-27 12:00:00
FGR	FGR	FGR_HUMAN	2268	3697	Hsa.FGR	GC001932	Gardner-Rasheed feline sarcoma viral (v-fgr) oncogene homolog	Enzyme	Kinase|Binding	EC 2 (Transferases)	EC 2.7 (Transferring phosphorus-containing groups)	EC 2.7.10 (Protein-tyrosine kinases)	Transferase|Phosphotransferase|Tyrosine Kinase	2.7.10.2	2.7.10.2	2.7.10.2	2.7.10.2	No	Yes	Protein kinase superfamily, Tyr protein kinase family, SRC subfamily	P09769	No	IPR000719|IPR000980|IPR001245|IPR001452|IPR011009	0000166|0001784|0002768|0004713|0004715|0005524|0005737|0005739|0005743|0005758|0005829|0005856|0005886|0006468|0007229|0007596|0008360|0009615|0014068|0015629|0018108|0019901|0030335|0032587|0034987|0034988|0042995|0043306|0043552|0045088|0045859|0046777|0050715|0050764|0050830		No	Yes	Yes	No	2012-04-27 12:00:00
FH	FH	FUMH_HUMAN	2271	3700	EC_4-2-1-2	GC003145	fumarate hydratase	Enzyme	Other	EC 4 (Lyases)	EC 4.2 (Carbon-Oxygen Lyases)	EC 4.2.1 (Hydro-Lyases)		4.2.1.2	4.2.1.2	4.2.1.2	4.2.1.2	No	No	Class-II fumarase/aspartase family, Fumarase subfamily	P07954	No	IPR000362|IPR008948	0004333|0005737|0005739|0005759|0006099|0006106|0006108|0016829|0044281|0045239|0048873	3E04	No	No	Yes	No	2012-04-27 12:00:00
FHIT	FHIT	FHIT_HUMAN	2272	3701	EC_3-6-1-29	GC022933	fragile histidine triad	Enzyme	Other	EC 3 (Hydrolases)	EC 3.6 (Acting on acid anhydrides)	EC 3.6.1 (In Phosphorus-Containing Anhydrides)		3.6.1.29	3.6.1.29	3.6.1.29	3.6.1.29	No	No		P49789	No	IPR001310|IPR011146|IPR011151|IPR019808	0003824|0005515|0005634|0005737|0005829|0005886|0006260|0009117|0015964|0016151|0016787|0043231|0047710	1FIT|3FIT|2FIT|6FIT|5FIT|4FIT|2FHI|1FHI	No	No	Yes	No	2012-04-27 12:00:00
GMDS	GMDS	GMDS_HUMAN	2762	4369	EC_4-2-1-47	GC027562	GDP-mannose 4,6-dehydratase	Enzyme	Other	EC 4 (Lyases)	EC 4.2 (Carbon-Oxygen Lyases)	EC 4.2.1 (Hydro-Lyases)		4.2.1.47	4.2.1.47	4.2.1.47	4.2.1.47	No	No	GDP-mannose 4,6-dehydratase family	O60547	No	IPR001509|IPR016040|IPR020904	0000166|0005622|0005737|0007219|0008446|0016829|0019673|0042351|0044237|0050662|0070401	1T2A	No	No	Yes	No	2012-04-27 12:00:00
POLR1B	POLR1B	RPA2_HUMAN	84172	20454	Hsa.POLR1B	GC017612	polymerase (RNA) I polypeptide B, 128kDa	Enzyme	Binding	EC 2 (Transferases)	EC 2.7 (Transferring phosphorus-containing groups)	EC 2.7.7 (Nucleotidyltransferases)		2.7.7.6	2.7.7.6	2.7.7.6	2.7.7.6	No	No	RNA polymerase beta chain family	Q9H9Y6	No	IPR007120|IPR007121|IPR007641|IPR007642|IPR007644|IPR007645|IPR007647|IPR009674	0003677|0003899|0005634|0005654|0005730|0005736|0005737|0006360|0006361|0006362|0006363|0007566|0009303|0009790|0010467|0016740|0016779|0017126|0032549|0046872		No	No	Yes	No	2012-04-27 12:00:00
CHD6	CHD6	CHD6_HUMAN	84181	19057	Hsa.CHD6	GC020083	chromodomain helicase DNA binding protein 6	Enzyme	Binding	EC 3 (Hydrolases)	EC 3.6 (Acting on acid anhydrides)	EC 3.6.4 (Acting on ATP; involved in cellular and subcellular movement)		3.6.4.12	3.6.4.12	3.6.4.12		No	No	SNF2/RAD54 helicase family	Q8TD26	No	IPR000330|IPR000953|IPR001650|IPR010916|IPR016197	0000166|0003677|0003682|0004386|0005524|0005634|0006338|0006355|0007399|0008026|0016817	2EPB	No	No	No	No	2012-04-27 12:00:00
FAR1	FAR1	FACR1_HUMAN	84188	26222	Hsa.FAR1	GC004758	fatty acyl CoA reductase 1	Enzyme	Transmembrane	EC 1 (Oxidoreductases)	EC 1.2 (Acting on the aldehyde or oxo group of donors)	EC 1.2.1 (With NAD or NADP as acceptor)		1.2.1.n2|1.2.1.50	1.2.1.n2	1.2.1.n2	1.2.1.50	No	No	Fatty acyl-CoA reductase family	Q8WVX9	No	IPR013120|IPR016040	0000166|0005777|0005778|0005782|0008610|0008611|0010025|0016020|0016021|0016491|0044255|0044281|0050062		No	No	Yes	No	2012-04-27 12:00:00
SETD3	SETD3	SETD3_HUMAN	84193	20493	Hsa.SETD3	GC009995	SET domain containing 3	Enzyme	Other	EC 2 (Transferases)	EC 2.1 (Transferring one-carbon groups)	EC 2.1.1 (Methyltransferases)		2.1.1.43	2.1.1.43	2.1.1.43		No	No	SETD3 family	Q86TU7	No	IPR015353	0003713|0005634|0008168|0010452|0016568|0016740|0018023|0018026|0018027|0045893|0046975	3SMT	No	No	No	No	2012-04-27 12:00:00
KATNAL2	KATNAL2	KATL2_HUMAN	83473	25387	Hsa.KATNAL2	GC014692	katanin p60 subunit A-like 2	Enzyme	Binding	EC 3 (Hydrolases)	EC 3.6 (Acting on acid anhydrides)	EC 3.6.4 (Acting on ATP; involved in cellular and subcellular movement)		3.6.4.3	3.6.4.3	3.6.4.3		No	No	AAA ATPase family	Q8IYT4	No	IPR003959	0000166|0005524|0005737|0005856|0005874|0008568|0016787|0017111		No	No	No	No	2012-04-27 12:00:00
DOHH	DOHH	DOHH_HUMAN	83475	28662	EC_1-14-99-29	GC016102	deoxyhypusine hydroxylase/monooxygenase	Enzyme	Binding	EC 1 (Oxidoreductases)	EC 1.14 (Acting on paired donors, with incorporation or reduction of molecular oxygen)	EC 1.14.99 (Miscellaneous)		1.14.99.29	1.14.99.29	1.14.99.29	1.14.99.29	No	No	Deoxyhypusine hydroxylase family	Q9BU89	No	IPR016024|IPR021133	0005515|0005575|0005829|0008612|0019135|0043687|0044267|0046872		No	No	No	No	2012-04-27 12:00:00
DDX59	DDX59	DDX59_HUMAN	83479	25360	Hsa.DDX59	GC002901	DEAD (Asp-Glu-Ala-Asp) box polypeptide 59	Enzyme	Binding	EC 3 (Hydrolases)	EC 3.6 (Acting on acid anhydrides)	EC 3.6.4 (Acting on ATP; involved in cellular and subcellular movement)		3.6.4.13	3.6.4.13	3.6.4.13		No	No	DEAD box helicase family, DDX59 subfamily	Q5T1V6	No	IPR001650|IPR014014	0000166|0003676|0003723|0004386|0005524|0005622|0008026|0016787|0046872	2YQP	No	No	No	No	2012-04-27 12:00:00
CBR4	CBR4	CBR4_HUMAN	84869	25891	Hsa.CBR4	GC024830	carbonyl reductase 4	Enzyme	Other	EC 1 (Oxidoreductases)	EC 1.1 (Acting on the CH-OH group of donors)	EC 1.1.1 (With NAD or NADP as acceptor)		1.1.1.-|1.-.-.-	1.1.1.-	1.-.-.-|1.1.1.-		No	No	Short-chain dehydrogenases/reductases (SDR) family	Q8N4T8	No	IPR002198|IPR002347|IPR016040|IPR020904	0000166|0003955|0005515|0005739|0005759|0006633|0008753|0016491|0016999|0048038|0051289|0070402		No	No	No	No	2012-04-27 12:00:00
PARP10	PARP10	PAR10_HUMAN	84875	25895	Hsa.PARP10	GC030953	poly (ADP-ribose) polymerase family, member 10	Enzyme	Other	EC 2 (Transferases)	EC 2.4 (Glycosyltransferases)	EC 2.4.2 (Pentosyltransferases)		2.4.2.30	2.4.2.30	2.4.2.30	2.4.2.30	No	No		Q53GL7	No	IPR012317	0000166|0003950|0005515|0005634|0005730|0005737|0005794|0010847|0016757|0048147|0070212	2DHX|3HKV	No	No	Yes	No	2012-04-27 12:00:00
CARS	CARS	SYCC_HUMAN	833	1493	EC_6-1-1-16	GC005640	cysteinyl-tRNA synthetase	Enzyme	Binding	EC 6 (Ligases)	EC 6.1 (Forming Carbon-Oxygen Bonds)	EC 6.1.1 (Ligases Forming Aminoacyl-tRNA and Related Compounds)		6.1.1.16	6.1.1.16	6.1.1.16	6.1.1.16	No	No	Class-I aminoacyl-tRNA synthetase family	P49589	No	IPR009080|IPR010987|IPR014729|IPR015803	0000049|0000166|0004817|0005515|0005524|0005737|0005829|0006418|0006423|0010467|0016874|0042803|0046872		No	No	Yes	No	2012-04-27 12:00:00
SPPL2A	SPPL2A	SPP2A_HUMAN	84888	30227	EntrezGene_84888	GC138766	signal peptide peptidase like 2A	Enzyme	Protease|Signal|Transmembrane	EC 3 (Hydrolases)	EC 3.4 (Acting on peptide bonds (Peptidases))	EC 3.4.23 (Aspartic endopeptidases)		3.4.23.-	3.4.23.-	3.4.23.-		No	Yes	Peptidase A22B family	Q8TCT8	No	IPR003137|IPR007369	0004190|0005765|0005768|0006508|0008233|0016020|0016021|0031902		No	No	No	No	2012-04-27 12:00:00
ADO	ADO	AEDO_HUMAN	84890	23506	EC_1-13-11-19	GC003463	2-aminoethanethiol (cysteamine) dioxygenase	Enzyme	Binding	EC 1 (Oxidoreductases)	EC 1.13 (Acting on single donors with incorporation of molecular oxygen (oxygenases))	EC 1.13.11 (With incorporation of two atoms of oxygen)		1.13.11.19	1.13.11.19	1.13.11.19	1.13.11.19	No	No		Q96SZ5	No	IPR011051|IPR012864|IPR014710	0005739|0016491|0046872|0047800		No	No	Yes	No	2012-04-27 12:00:00
FBXO18	FBXO18	FBX18_HUMAN	84893	13620	Hsa.FBXO18	GC003237	F-box protein, helicase, 18	Enzyme	Binding	EC 3 (Hydrolases)	EC 3.6 (Acting on acid anhydrides)	EC 3.6.4 (Acting on ATP; involved in cellular and subcellular movement)		3.6.4.12	3.6.4.12	3.6.4.12		No	No	Helicase family, UvrD subfamily	Q8NFZ0	No	IPR000212|IPR001810	0000166|0003677|0004003|0004386|0005524|0005634|0016787		No	No	No	No	2012-04-27 12:00:00
ALG10	ALG10	AG10A_HUMAN	84920	23162	Hsa.ALG10	GC006874	asparagine-linked glycosylation 10, alpha-1,2-glucosyltransferase homolog (S. pombe)	Enzyme	Transmembrane	EC 2 (Transferases)	EC 2.4 (Glycosyltransferases)	EC 2.4.1 (Hexosyltransferases)		2.4.1.256	2.4.1.256	2.4.1.256		No	No	ALG10 glucosyltransferase family	Q5BKT4	No	IPR007006	0005783|0005789|0006488|0016020|0016021|0016758|0018279|0043687|0044267		No	No	No	No	2012-04-27 12:00:00
SPRYD3	SPRYD3	SPRY3_HUMAN	84926	25920	Hsa.SPRYD3	GC007790	SPRY domain containing 3	Enzyme	Other	EC 2 (Transferases)	EC 2.7 (Transferring phosphorus-containing groups)	EC 2.7.1 (Phosphotransferases with an alcohol group as acceptor)		2.7.1.112	2.7.1.112			No	No		Q8NCJ5	No	IPR001870|IPR002012|IPR003877|IPR008985		2YYO	No	No	No	No	2012-04-27 12:00:00
MASTL	MASTL	GWL_HUMAN	84930	19042	Hsa.MASTL	GC003327	microtubule associated serine/threonine kinase-like	Enzyme	Kinase|Binding	EC 2 (Transferases)	EC 2.7 (Transferring phosphorus-containing groups)	EC 2.7.11 (Protein-serine/threonine kinases)		2.7.11.1	2.7.11.1	2.7.11.1	2.7.11.1	No	Yes	Protein kinase superfamily, AGC Ser/Thr protein kinase family	Q96GX5	No	IPR000719|IPR000961|IPR008271|IPR011009	0000086|0000166|0004674|0005524|0005634|0005737|0005813|0005856|0006974|0007067|0016301|0016310|0032154|0034048|0051301|0051721|0051726		No	No	Yes	No	2012-04-27 12:00:00
ZNRF1	ZNRF1	ZNRF1_HUMAN	84937	18452	Hsa.ZNRF1	GC161563	zinc and ring finger 1, E3 ubiquitin protein ligase	Enzyme	Binding	EC 6 (Ligases)	EC 6.3 (Forming Carbon-Nitrogen Bonds)	EC 6.3.2 (AcidAmino-Acid Ligases (Peptide Synthases))		6.3.2.-	6.3.2.-	6.3.2.-		No	No		Q8ND25	No	IPR001841	0004842|0005515|0005764|0005768|0008270|0016020|0016874|0030054|0030672|0031410|0043161|0045202|0046872|0070936		No	No	Yes	No	2012-04-27 12:00:00
UBASH3B	UBASH3B	UBS3B_HUMAN	84959	29884	Hsa.UBASH3B	GC005495	ubiquitin associated and SH3 domain containing B	Enzyme	Phosphatase	EC 3 (Hydrolases)	EC 3.1 (Acting on ester bonds)	EC 3.1.3 (Phosphoric Monoester Hydrolases)		3.1.3.48	3.1.3.48	3.1.3.48		No	No		Q8TF42	No	IPR001452|IPR009060|IPR009097|IPR013078|IPR015940	0004725|0005634|0005737|0016787	2CPW|2E5K	No	No	No	No	2012-04-27 12:00:00
ALKBH6	ALKBH6	ALKB6_HUMAN	84964	28243	Hsa.ALKBH6	GC016510	alkB, alkylation repair homolog 6 (E. coli)	Enzyme	Binding	EC 3 (Hydrolases)	EC 3.4 (Acting on peptide bonds (Peptidases))	EC 3.4.22 (Cysteine endopeptidases)		3.4.22.17|1.14.11.-	3.4.22.17	1.14.11.-		No	No	AlkB family	Q3KRA9	No	IPR005123|IPR012315	0005634|0005737|0016491|0016702|0016706|0046872		No	No	No	No	2012-04-27 12:00:00
USP45	USP45	UBP45_HUMAN	85015	20080	Hsa.USP45	GC028179	ubiquitin specific peptidase 45	Enzyme	Protease|Binding	EC 3 (Hydrolases)	EC 3.4 (Acting on peptide bonds (Peptidases))	EC 3.4.19 (Omega peptidases)		3.4.19.12|3.1.2.15	3.4.19.12	3.4.19.12	3.1.2.15	No	Yes	Peptidase C19 family	Q70EL2	No	IPR001394|IPR001607|IPR011011|IPR018200	0004221|0006508|0006511|0008233|0008234|0008270|0046872		No	No	No	No	2012-04-27 12:00:00
PPIL4	PPIL4	PPIL4_HUMAN	85313	15702	Hsa.PPIL4	GC028363	peptidylprolyl isomerase (cyclophilin)-like 4	Enzyme	Binding	EC 5 (Isomerases)	EC 5.2 (cis-trans-Isomerases)	EC 5.2.1 ((only sub-subclass identified to date))		5.2.1.8	5.2.1.8	5.2.1.8	5.2.1.8	No	No	Cyclophilin-type PPIase family, PPIL4 subfamily	Q8WUA2	No	IPR000504|IPR000571|IPR002130|IPR012677|IPR021869	0000166|0003723|0003755|0005634|0006457|0016853		No	No	No	No	2012-04-27 12:00:00
ALG2	ALG2	ALG2_HUMAN	85365	23159	Hsa.ALG2	GC032716	asparagine-linked glycosylation 2, alpha-1,3-mannosyltransferase homolog (S. cerevisiae)	Enzyme	Transmembrane	EC 2 (Transferases)	EC 2.4 (Glycosyltransferases)	EC 2.4.1 (Hexosyltransferases)		2.4.1.257|2.4.1.132	2.4.1.257|2.4.1.132	2.4.1.132|2.4.1.257		No	No	Glycosyltransferase group 1 family, Glycosyltransferase 4 subfamily	Q9H553	No	IPR001296	0000033|0004378|0005515|0005624|0005634|0005737|0005783|0005789|0006488|0009058|0016020|0016021|0016757|0018279|0033577|0043495|0043687|0044267|0046982|0047485|0048306|0048471|0051592		No	No	Yes	No	2012-04-27 12:00:00
ERBB4	ERBB4	ERBB4_HUMAN	2066	3432	Hsa.ERBB4	GC127729	v-erb-a erythroblastic leukemia viral oncogene homolog 4 (avian)	Enzyme	Kinase|Signal|Transmembrane|Binding	EC 2 (Transferases)	EC 2.7 (Transferring phosphorus-containing groups)	EC 2.7.10 (Protein-tyrosine kinases)	Protein Tyrosine Kinase	2.7.10.1	2.7.10.1	2.7.10.1	2.7.10.1	No	Yes	Protein kinase superfamily, Tyr protein kinase family, EGF receptor subfamily	Q15303	No	IPR000494|IPR000719|IPR001245|IPR006211|IPR008266|IPR009030|IPR011009|IPR017441	0000166|0001755|0001934|0004713|0004714|0004716|0004872|0005154|0005515|0005524|0005576|0005634|0005654|0005730|0005737|0005739|0005759|0005829|0005886|0005901|0006915|0007165|0007169|0007275|0007399|0007507|0007595|0008283|0008284|0008285|0009880|0014069|0016021|0016323|0016477|0018108|0021537|0021551|0021889|0030334|0030335|0032230|0032570|0042493|0042523|0042542|0042803|0043066|0043129|0043552…	2AHX|3BBT|3BBW|3BCE|2R4B|2L2T|3U2P	No	Yes	Yes	No	2012-04-27 12:00:00
ERCC2	ERCC2	ERCC2_HUMAN	2068	3434	Hsa.ERCC2	GC139091	excision repair cross-complementing rodent repair deficiency, complementation group 2	Enzyme	Binding	EC 3 (Hydrolases)	EC 3.6 (Acting on acid anhydrides)	EC 3.6.4 (Acting on ATP; involved in cellular and subcellular movement)		3.6.4.12	3.6.4.12	3.6.4.12		No	No	Helicase family, RAD3/XPD subfamily	P18074	No	IPR001945|IPR002464|IPR010614|IPR010643|IPR013838|IPR014013	0000075|0000166|0000441|0000718|0001666|0001701|0003677|0004003|0004386|0004672|0005515|0005524|0005634|0005654|0005675|0005737|0005819|0005856|0006139|0006281|0006283|0006289|0006360|0006361|0006362|0006363|0006366|0006367|0006368|0006370|0006468|0006917|0006979|0007059|0007568|0008022|0008094|0008283|0008353|0009650|0009791|0010467|0016032|0016818|0019907|0021510|0030198|0030282|0032289|0033683…		No	No	No	No	2012-04-27 12:00:00
EYA4	EYA4	EYA4_HUMAN	2070	3522	Hsa.EYA4	GC027384	eyes absent homolog 4 (Drosophila)	Enzyme	Phosphatase|Binding	EC 3 (Hydrolases)	EC 3.1 (Acting on ester bonds)	EC 3.1.3 (Phosphoric Monoester Hydrolases)		3.1.3.48	3.1.3.48	3.1.3.48	3.1.3.48	No	Yes	HAD-like hydrolase superfamily, EYA family	O95677	No	IPR005834|IPR023214	0004725|0005634|0005737|0006281|0006355|0007275|0007601|0009653|0016568|0016787|0046872		No	No	No	No	2012-04-27 12:00:00
ERCC3	ERCC3	ERCC3_HUMAN	2071	3435	Hsa.ERCC3	GC018813	excision repair cross-complementing rodent repair deficiency, complementation group 3	Enzyme	Binding	EC 3 (Hydrolases)	EC 3.6 (Acting on acid anhydrides)	EC 3.6.4 (Acting on ATP; involved in cellular and subcellular movement)		3.6.4.12	3.6.4.12	3.6.4.12		No	No	Helicase family, RAD25/XPB subfamily	P19447	No	IPR001161|IPR001650|IPR006935	0000075|0000166|0000441|0000717|0000718|0001666|0003677|0003684|0004003|0004386|0004672|0005515|0005524|0005525|0005634|0005654|0005675|0006200|0006265|0006281|0006283|0006289|0006355|0006360|0006361|0006362|0006363|0006366|0006367|0006368|0006370|0006468|0006917|0006979|0008022|0008094|0008104|0008134|0008353|0009411|0009650|0010467|0016032|0016787|0016887|0032564|0033683|0035315|0042277|0043138…		No	No	No	No	2012-04-27 12:00:00
ERN1	ERN1	ERN1_HUMAN	2081	3449	Hsa.ERN1	GC138934	endoplasmic reticulum to nucleus signaling 1	Enzyme	Kinase|Signal|Transmembrane|Binding	EC 2 (Transferases)	EC 2.7 (Transferring phosphorus-containing groups)	EC 2.7.11 (Protein-serine/threonine kinases)	Protein Serine/Threonine Kinase	2.7.11.1|3.1.26.-	2.7.11.1	2.7.11.1|3.1.26.-	2.7.11.1	No	Yes	Protein kinase superfamily, Ser/Thr protein kinase family	O75460	No	IPR000719|IPR008271|IPR010513|IPR011009|IPR011047	0000166|0000287|0004521|0004674|0005524|0005637|0005783|0005789|0006355|0006397|0006468|0006915|0006917|0006986|0006987|0007050|0016020|0016021|0016787|0016891|0030176|0030968|0046777|1900103	2HZ6|3P23	No	Yes	Yes	No	2012-04-27 12:00:00
ESD	ESD	ESTD_HUMAN	2098	3465	Hsa.ESD	GC008810	esterase D	Enzyme	Other	EC 3 (Hydrolases)	EC 3.1 (Acting on ester bonds)	EC 3.1.2 (Thioester Hydrolases)|EC 3.1.1 (Carboxylic Ester Hydrolases)		3.1.2.12|3.1.1.56	3.1.2.12|3.1.1.56	3.1.2.12|3.1.1.56	3.1.2.12	No	No	Esterase D family	P10768	No	IPR000801	0004091|0005634|0005737|0005794|0008150|0008152|0016023|0016788|0018738|0047374	3FCX	No	No	No	No	2012-04-27 12:00:00
ETFDH	ETFDH	ETFD_HUMAN	2110	3483	EC_1-5-5-1	GC024127	electron-transferring-flavoprotein dehydrogenase	Enzyme	Transport|Binding	EC 1 (Oxidoreductases)	EC 1.5 (Acting on the CH-NH group of donors)	EC 1.5.5 (With a quinone or similar compound as acceptor)		1.5.5.1	1.5.5.1	1.5.5.1	1.5.5.1	No	Yes	ETF-QO/fixC family	Q16134	No	IPR000103|IPR007859|IPR017896	0004174|0005739|0005743|0005759|0006810|0006979|0009055|0016020|0016491|0022900|0022904|0031305|0031966|0033539|0043783|0044281|0046872|0048038|0048039|0050660|0051539		No	No	Yes	No	2012-04-27 12:00:00
EXT1	EXT1	EXT1_HUMAN	2131	3512	Hsa.EXT1	GC031472	exostosin 1	Enzyme	Signal|Transmembrane	EC 2 (Transferases)	EC 2.4 (Glycosyltransferases)	EC 2.4.1 (Hexosyltransferases)		2.4.1.225|2.4.1.224	2.4.1.225|2.4.1.224	2.4.1.224|2.4.1.225	2.4.1.224|2.4.1.225	No	Yes	Glycosyltransferase 47 family	Q16394	No		0000139|0001501|0001503|0005783|0005789|0005794|0006024|0007165|0007369|0007411|0007420|0007492|0007498|0008375|0015012|0015014|0015020|0016020|0016021|0016757|0021772|0030176|0033692|0042328|0042803|0046982|0050508|0050509		No	No	Yes	No	2012-04-27 12:00:00
EXT2	EXT2	EXT2_HUMAN	2132	3513	Hsa.EXT2	GC004884	exostosin 2	Enzyme	Signal|Transmembrane	EC 2 (Transferases)	EC 2.4 (Glycosyltransferases)	EC 2.4.1 (Hexosyltransferases)		2.4.1.225|2.4.1.224	2.4.1.225|2.4.1.224	2.4.1.224|2.4.1.225	2.4.1.224|2.4.1.225	No	Yes	Glycosyltransferase 47 family	Q93063	No	IPR004263	0000139|0001503|0001707|0005783|0005789|0005794|0006024|0007165|0008375|0015012|0015014|0015020|0016020|0016021|0016757|0030154|0031227|0033692|0042328|0042803|0046982|0050508|0050509		No	No	Yes	No	2012-04-27 12:00:00
EXTL1	EXTL1	EXTL1_HUMAN	2134	3515	Hsa.EXTL1	GC000254	exostoses (multiple)-like 1	Enzyme	Signal|Transmembrane	EC 2 (Transferases)	EC 2.4 (Glycosyltransferases)	EC 2.4.1 (Hexosyltransferases)		2.4.1.224	2.4.1.224	2.4.1.224	2.4.1.224	No	Yes	Glycosyltransferase 47 family	Q92935	No		0001501|0005783|0016020|0016021|0016758|0031227|0050508		No	No	Yes	No	2012-04-27 12:00:00
DHX15	DHX15	DHX15_HUMAN	1665	2738	Hsa.DHX15	GC024359	DEAH (Asp-Glu-Ala-His) box polypeptide 15	Enzyme	Binding	EC 3 (Hydrolases)	EC 3.6 (Acting on acid anhydrides)	EC 3.6.4 (Acting on ATP; involved in cellular and subcellular movement)		3.6.4.13	3.6.4.13	3.6.4.13		No	No	DEAD box helicase family, DEAH subfamily, DDX15/PRP43 sub-subfamily	O43143	No	IPR001650|IPR002464|IPR007502|IPR011545|IPR011709	0000166|0003676|0003724|0005524|0005634|0005689|0006397|0008026|0008380|0016787		No	No	No	No	2012-04-27 12:00:00
DECR1	DECR1	DECR_HUMAN	1666	2753	EC_1-3-1-34	GC030751	2,4-dienoyl CoA reductase 1, mitochondrial	Enzyme	Other	EC 1 (Oxidoreductases)	EC 1.3 (Acting on the CH-CH group of donors)	EC 1.3.1 (With NAD or NADP as acceptor)		1.3.1.34	1.3.1.34	1.3.1.34	1.3.1.34	No	No	Short-chain dehydrogenases/reductases (SDR) family, 2,4-dienoyl-CoA reductase subfamily	Q16698	No	IPR002198|IPR002347|IPR016040	0000166|0005634|0005730|0005737|0005739|0005759|0006635|0008670|0016651|0044255|0044281|0051289|0070402	1W6U|1W73|1W8D	No	No	Yes	No	2012-04-27 12:00:00
CFD	CFD	CFAD_HUMAN	1675	2771	Hsa.CFD	GC015099	complement factor D (adipsin)	Enzyme	Protease|Signal	EC 3 (Hydrolases)	EC 3.4 (Acting on peptide bonds (Peptidases))	EC 3.4.21 (Serine endopeptidases)		3.4.21.46	3.4.21.46	3.4.21.46	3.4.21.46	No	Yes	Peptidase S1 family	P00746	No	IPR001254|IPR001314|IPR009003|IPR018114	0002576|0004252|0005576|0005615|0006508|0006956|0006957|0007219|0007596|0008233|0008236|0030168|0031093|0045087	1DST|1DSU|1DFP|1HFD|1BIO|1DIC|1FDP|2XW9|2XWA|2XWB	No	No	Yes	No	2012-04-27 12:00:00
DGUOK	DGUOK	DGUOK_HUMAN	1716	2858	EC_2-7-1-113	GC017366	deoxyguanosine kinase	Enzyme	Kinase|Binding	EC 2 (Transferases)	EC 2.7 (Transferring phosphorus-containing groups)	EC 2.7.1 (Phosphotransferases with an alcohol group as acceptor)		2.7.1.113	2.7.1.113	2.7.1.113	2.7.1.113	No	Yes	DCK/DGK family	Q16854	No	IPR002624	0000166|0004138|0005524|0005737|0005739|0005759|0005829|0006139|0006144|0006468|0008617|0009165|0010977|0016301|0016740|0016773|0019206|0043101|0044281|0046070|0046122|0055086	2OCP	No	No	Yes	No	2012-04-27 12:00:00
DHCR7	DHCR7	DHCR7_HUMAN	1717	2860	EC_1-3-1-21	GC006243	7-dehydrocholesterol reductase	Enzyme	Transmembrane	EC 1 (Oxidoreductases)	EC 1.3 (Acting on the CH-CH group of donors)	EC 1.3.1 (With NAD or NADP as acceptor)		1.3.1.21	1.3.1.21	1.3.1.21	1.3.1.21	No	No	ERG4/ERG24 family	Q9UBM7	No	IPR001171|IPR018083	0001568|0005640|0005783|0005789|0005792|0006695|0009791|0016020|0016021|0016491|0030154|0030324|0035264|0042127|0044281|0045540|0047598		No	No	Yes	No	2012-04-27 12:00:00
DHCR24	DHCR24	DHC24_HUMAN	1718	2859	Hsa.DHCR24	GC112978	24-dehydrocholesterol reductase	Enzyme	Signal|Transmembrane	EC 1 (Oxidoreductases)	EC 1.3 (Acting on the CH-CH group of donors)	EC 1.3.1 (With NAD or NADP as acceptor)		1.3.1.72	1.3.1.72	1.3.1.72		No	Yes	FAD-binding oxidoreductase/transferase type 4 family	Q15392	No	IPR016166	0000139|0005624|0005634|0005737|0005783|0005789|0005794|0005829|0005856|0006695|0006915|0006916|0006979|0007050|0007265|0008104|0008285|0008762|0009888|0016020|0016021|0016044|0016614|0016628|0019899|0030539|0031639|0042605|0042987|0043154|0043526|0043588|0044281|0050614|0050660		No	No	Yes	No	2012-04-27 12:00:00
DHFR	DHFR	DYR_HUMAN	1719	2861	EC_1-5-1-3	GC104135	dihydrofolate reductase	Enzyme	Binding	EC 1 (Oxidoreductases)	EC 1.5 (Acting on the CH-NH group of donors)	EC 1.5.1 (With NAD or NADP as acceptor)		1.5.1.3	1.5.1.3	1.5.1.3	1.5.1.3	No	No	Dihydrofolate reductase family	P00374	No	IPR001796|IPR012259|IPR017925		2DHF|1DHF|1DLR|1DLS|1DRF|1HFR|1HFQ|1HFP|1OHJ|1OHK|1BOZ|1KMV|1KMS|1MVT|1MVS|1PDB|1PD9|1PD8|1S3W|1S3V|1S3U|1U71|1U72|1YHO|2C2S|2C2T|3EIG|3F8Y|3F8Z|3F91|3FS6|3GHC|3GHV|3GHW|3GI2|3GYF|2W3A|2W3B|2W3M|3NXO|3NXR|3NXT|3NXV|3NXX|3NXY|3NZD|3L3R|3NTZ|3NU0|3OAF|3N0H|3S3V|3S7A	No	No	Yes	No	2012-04-27 12:00:00
GSR	GSR	GSHR_HUMAN	2936	4623	EC_1-8-1-7	GC031155	glutathione reductase	Enzyme	Other	EC 1 (Oxidoreductases)	EC 1.8 (Acting on a sulfur group of donors)	EC 1.8.1 (With NAD or NADP as acceptor)		1.8.1.7	1.8.1.7	1.8.1.7	1.8.1.7	No	No	Class-I pyridine nucleotide-disulfide oxidoreductase family	P00390	No	IPR001327|IPR004099|IPR012999|IPR013027|IPR016156	0004362|0005625|0005737|0005739|0005829|0006749|0007283|0009055|0015949|0016491|0042803|0043295|0044281|0045454|0050660|0050661|0055086	1GRA|1GRB|1GRE|1GRF|1GRG|1GRH|3GRS|4GR1|1XAN|1GRT|2GRT|4GRT|5GRT|3GRT|1ALG|1GSN|1DNC|1BWC|1K4Q|2AAQ|2GH5|3DJG|3DJJ|3DK4|3DK8|3DK9|3SQP	No	No	Yes	No	2012-04-27 12:00:00
GSS	GSS	GSHB_HUMAN	2937	4624	EC_6-3-2-3	GC020029	glutathione synthetase	Enzyme	Binding	EC 6 (Ligases)	EC 6.3 (Forming Carbon-Nitrogen Bonds)	EC 6.3.2 (AcidAmino-Acid Ligases (Peptide Synthases))		6.3.2.3	6.3.2.3	6.3.2.3	6.3.2.3	No	No	Eukaryotic GSH synthase family	P48637	No	IPR004887|IPR005615|IPR013816|IPR014042|IPR014049|IPR016185	0000166|0000287|0004363|0005524|0005625|0005829|0006520|0006750|0006805|0006979|0007399|0007568|0009410|0016594|0016874|0031667|0034612|0042803|0043200|0043295|0044281|0046686	2HGS	No	No	Yes	No	2012-04-27 12:00:00
GSTA1	GSTA1	GSTA1_HUMAN	2938	4626	Hsa.GSTA1	GC128396	glutathione S-transferase alpha 1	Enzyme	Other	EC 2 (Transferases)	EC 2.5 (Transferring alkyl or aryl groups, other than methyl groups)	EC 2.5.1 (Transferring Alkyl or Aryl Groups, Other than Methyl Groups)		2.5.1.18	2.5.1.18	2.5.1.18	2.5.1.18	No	No	GST superfamily, Alpha family	P08263	No	IPR003080|IPR004045|IPR010987|IPR012336|IPR017933	0004364|0005737|0005829|0006749|0006805|0008152|0016740|0044281	1GSD|1GSE|1GSF|1GUH|1LBK|1K3L|1K3Y|1K3O|1PKW|1PKZ|1PL1|1PL2|1USB|1YDK|1XWG|2R3X|2R6K|3I69|3I6A|3KTL|3L0H|3IK9|3Q74|3U6V	No	No	Yes	No	2012-04-27 12:00:00
GSTA2	GSTA2	GSTA2_HUMAN	2939	4627	Hsa.GSTA2	GC128395	glutathione S-transferase alpha 2	Enzyme	Other	EC 2 (Transferases)	EC 2.5 (Transferring alkyl or aryl groups, other than methyl groups)	EC 2.5.1 (Transferring Alkyl or Aryl Groups, Other than Methyl Groups)		2.5.1.18	2.5.1.18	2.5.1.18	2.5.1.18	No	No	GST superfamily, Alpha family	P09210	No	IPR003080|IPR004045|IPR004046|IPR010987|IPR012336|IPR017933	0004364|0005737|0005829|0006749|0006805|0016740|0044281	1AGS|2VCT|2WJU|4ACS	No	No	Yes	No	2012-04-27 12:00:00
GSTA3	GSTA3	GSTA3_HUMAN	2940	4628	Hsa.GSTA3	GC028040	glutathione S-transferase alpha 3	Enzyme	Other	EC 2 (Transferases)	EC 2.5 (Transferring alkyl or aryl groups, other than methyl groups)	EC 2.5.1 (Transferring Alkyl or Aryl Groups, Other than Methyl Groups)		2.5.1.18	2.5.1.18	2.5.1.18	2.5.1.18	No	No	GST superfamily, Alpha family	Q16772	No	IPR003080|IPR004045|IPR004046|IPR010987|IPR012336|IPR017933	0004364|0005737|0005829|0006749|0006805|0008152|0016740|0044281	1TDI|2VCV	No	No	Yes	No	2012-04-27 12:00:00
GSTA4	GSTA4	GSTA4_HUMAN	2941	4629	Hsa.GSTA4	GC128348	glutathione S-transferase alpha 4	Enzyme	Other	EC 2 (Transferases)	EC 2.5 (Transferring alkyl or aryl groups, other than methyl groups)	EC 2.5.1 (Transferring Alkyl or Aryl Groups, Other than Methyl Groups)		2.5.1.18	2.5.1.18	2.5.1.18	2.5.1.18	No	No	GST superfamily, Alpha family	O15217	No	IPR003080|IPR004045|IPR010987|IPR012336|IPR017933	0004364|0005737|0005829|0006749|0006805|0008152|0016740|0042803|0044281	1GUM|1GUL|3IK7	No	No	Yes	No	2012-04-27 12:00:00
USP24	USP24	UBP24_HUMAN	23358	12623	Hsa.USP24	GC002183	ubiquitin specific peptidase 24	Enzyme	Protease	EC 3 (Hydrolases)	EC 3.4 (Acting on peptide bonds (Peptidases))	EC 3.4.19 (Omega peptidases)		3.4.19.12|3.1.2.15	3.4.19.12	3.4.19.12	3.1.2.15	No	No	Peptidase C19 family	Q9UPU5	No	IPR001394|IPR009060|IPR015940|IPR016024	0004221|0005488|0006508|0006511|0008233|0008234		No	No	No	No	2012-04-27 12:00:00
GSTM2	GSTM2	GSTM2_HUMAN	2946	4634	Hsa.GSTM2	GC138145|GC123385	glutathione S-transferase mu 2 (muscle)	Enzyme	Other	EC 2 (Transferases)	EC 2.5 (Transferring alkyl or aryl groups, other than methyl groups)	EC 2.5.1 (Transferring Alkyl or Aryl Groups, Other than Methyl Groups)		2.5.1.18	2.5.1.18	2.5.1.18	2.5.1.18	No	No	GST superfamily, Mu family	P28161	No	IPR003081|IPR004045|IPR010987|IPR012336|IPR017933	0004364|0005737|0006749|0008152|0016740|0042178	1HNA|1HNB|1HNC|2GTU|3GTU|1XW5|1YKC|2AB6|2C4J|3GUR	Yes	No	Yes	No	2012-04-27 12:00:00
GSTM3	GSTM3	GSTM3_HUMAN	2947	4635	Hsa.GSTM3	GC002392	glutathione S-transferase mu 3 (brain)	Enzyme	Other	EC 2 (Transferases)	EC 2.5 (Transferring alkyl or aryl groups, other than methyl groups)	EC 2.5.1 (Transferring Alkyl or Aryl Groups, Other than Methyl Groups)		2.5.1.18	2.5.1.18	2.5.1.18	2.5.1.18	No	No	GST superfamily, Mu family	P21266	No	IPR003081|IPR004045|IPR010987|IPR012336|IPR017933	0004364|0005737|0006749|0008065|0008152|0016740|0042802|0043627	3GTU	No	No	Yes	No	2012-04-27 12:00:00
GSTM4	GSTM4	GSTM4_HUMAN	2948	4636	Hsa.GSTM4	GC138144	glutathione S-transferase mu 4	Enzyme	Other	EC 2 (Transferases)	EC 2.5 (Transferring alkyl or aryl groups, other than methyl groups)	EC 2.5.1 (Transferring Alkyl or Aryl Groups, Other than Methyl Groups)		2.5.1.18	2.5.1.18	2.5.1.18	2.5.1.18	No	No	GST superfamily, Mu family	Q03013	No	IPR003081|IPR004045|IPR010987|IPR012336|IPR017933	0004364|0005737|0005789|0006805|0008152|0016740|0018916|0042178|0044281	4GTU	No	No	Yes	No	2012-04-27 12:00:00
GSTM5	GSTM5	GSTM5_HUMAN	2949	4637	Hsa.GSTM5	GC000772	glutathione S-transferase mu 5	Enzyme	Other	EC 2 (Transferases)	EC 2.5 (Transferring alkyl or aryl groups, other than methyl groups)	EC 2.5.1 (Transferring Alkyl or Aryl Groups, Other than Methyl Groups)		2.5.1.18	2.5.1.18	2.5.1.18	2.5.1.18	No	No	GST superfamily, Mu family	P46439	No	IPR003081|IPR004045|IPR010987|IPR012336|IPR017933	0004364|0005737|0005789|0006805|0008152|0016740|0044281		No	No	Yes	No	2012-04-27 12:00:00
GSTP1	GSTP1	GSTP1_HUMAN	2950	4638	EC_2-5-1-18	GC005175	glutathione S-transferase pi 1	Enzyme	Other	EC 2 (Transferases)	EC 2.5 (Transferring alkyl or aryl groups, other than methyl groups)	EC 2.5.1 (Transferring Alkyl or Aryl Groups, Other than Methyl Groups)		2.5.1.18	2.5.1.18	2.5.1.18	2.5.1.18	No	No	GST superfamily, Pi family	P09211	No	IPR003082|IPR004045|IPR004046|IPR010987|IPR012336|IPR017933	0000302|0002674|0004364|0005515|0005622|0005634|0005737|0005829|0005886|0006469|0006749|0006805|0006916|0007417|0008144|0008432|0009636|0009890|0010804|0014003|0016740|0019207|0031100|0031667|0032355|0032691|0032720|0032869|0032872|0032873|0032930|0033591|0035726|0035730|0035731|0035732|0042325|0043066|0043124|0043200|0043234|0043295|0043407|0043409|0043508|0044281|0045471|0048147|0051771|0060547…	1GSS|2PGT|1PGT|3GSS|2GSS|1AQV|4GSS|1AQX|1AQW|8GSS|7GSS|9GSS|6GSS|5GSS|10GS|20GS|19GS|17GS|11GS|12GS|13GS|18GS|16GS|14GS|22GS|3PGT|4PGT|1EOH|1EOG|1MD3|1MD4|1LBK|1PX7|1PX6|1KBN|1ZGN|2A2R|2A2S|2J9H|3CSH|3CSI|3CSJ|3DD3|3DGQ|3HJM|3HJO|3HKR|3GUS|3IE3|3KM6|3KMN|3KMO|3N9J	No	No	Yes	No	2012-04-27 12:00:00
STK40	STK40	STK40_HUMAN	83931	21373	Hsa.STK40	GC002013	serine/threonine kinase 40	Enzyme	Kinase|Binding	EC 2 (Transferases)	EC 2.7 (Transferring phosphorus-containing groups)	EC 2.7.11 (Protein-serine/threonine kinases)		2.7.11.1	2.7.11.1	2.7.11.1	2.7.11.1	No	Yes	Protein kinase superfamily, CAMK Ser/Thr protein kinase family	Q8N2I9	No	IPR000719|IPR011009	0000166|0004674|0005515|0005524|0005634|0005730|0005737		No	No	No	No	2012-04-27 12:00:00
HDAC10	HDAC10	HDA10_HUMAN	83933	18128	Hsa.HDAC10	GC161814	histone deacetylase 10	Enzyme	Other	EC 3 (Hydrolases)	EC 3.5 (Acting on carbon-nitrogen bonds, other than peptide bonds)	EC 3.5.1 (In Linear Amides)		3.5.1.98	3.5.1.98	3.5.1.98		No	No	Histone deacetylase family, HD type 2 subfamily	Q969S8	No	IPR000286	0000118|0000122|0004407|0005515|0005634|0005654|0005737|0006355|0006476|0014003|0016568|0016575|0016787|0019899|0032041|0033558|0034739|0042826|0045892|0046969|0046970		No	No	Yes	No	2012-04-27 12:00:00
TATDN1	TATDN1	TATD1_HUMAN	83940	24220	Hsa.TATDN1	GC122062	TatD DNase domain containing 1	Enzyme	Binding	EC 3 (Hydrolases)	EC 3.1 (Acting on ester bonds)	EC 3.1.21 (Endodeoxyribonucleases Producing 5'-Phosphomonoesters)		3.1.21.-	3.1.21.-	3.1.21.-		No	No	TatD DNase family	Q6P1N9	No	IPR001130|IPR018228	0004518|0005634|0016787|0016888|0046872	2XIO	No	No	No	No	2012-04-27 12:00:00
TSSK1B	TSSK1B	TSSK1_HUMAN	83942	14968	Hsa.TSSK1B	GC026276	testis-specific serine kinase 1B	Enzyme	Kinase|Binding	EC 2 (Transferases)	EC 2.7 (Transferring phosphorus-containing groups)	EC 2.7.11 (Protein-serine/threonine kinases)	Transferase|Phosphotransferase|Tyrosine Kinase	2.7.11.1	2.7.11.1	2.7.11.1	2.7.11.1	No	Yes	Protein kinase superfamily, CAMK Ser/Thr protein kinase family	Q9BXA7	No	IPR000719|IPR004244|IPR008271|IPR011009|IPR017441	0000166|0000287|0001669|0004674|0005524|0005737|0006468|0007275|0007283|0007286|0019861|0030154|0031410		No	Yes	Yes	No	2012-04-27 12:00:00
IMMP2L	IMMP2L	IMP2L_HUMAN	83943	14598	Hsa.IMMP2L	GC030118	IMP2 inner mitochondrial membrane peptidase-like (S. cerevisiae)	Enzyme	Protease|Transmembrane	EC 3 (Hydrolases)	EC 3.4 (Acting on peptide bonds (Peptidases))	EC 3.4.99 (Endopeptidases of unknown catalytic mechanism)		3.4.99.-|3.4.21.-	3.4.99.-	3.4.21.-		No	Yes	Peptidase S26 family, IMP2 subfamily	Q96T52	No	IPR000223|IPR015927	0001541|0005634|0005730|0005739|0006508|0006627|0007283|0008233|0008236|0016020|0016021|0030728|0042720		No	No	No	No	2012-04-27 12:00:00
TSSK6	TSSK6	TSSK6_HUMAN	83983	30410	Hsa.TSSK6	GC107060	testis-specific serine kinase 6	Enzyme	Kinase|Binding	EC 2 (Transferases)	EC 2.7 (Transferring phosphorus-containing groups)	EC 2.7.11 (Protein-serine/threonine kinases)		2.7.11.1	2.7.11.1	2.7.11.1	2.7.11.1	No	Yes	Protein kinase superfamily, CAMK Ser/Thr protein kinase family	Q9BXA6	No	IPR000719|IPR008271|IPR011009|IPR017441	0000166|0000287|0004674|0005524|0006468|0007275|0007283|0030154|0035092		No	No	Yes	No	2012-04-27 12:00:00
BRIP1	BRIP1	FANCJ_HUMAN	83990	20473	Hsa.BRIP1	GC014266	BRCA1 interacting protein C-terminal helicase 1	Enzyme	Binding	EC 3 (Hydrolases)	EC 3.6 (Acting on acid anhydrides)	EC 3.6.4 (Acting on ATP; involved in cellular and subcellular movement)		3.6.4.13	3.6.4.13	3.6.4.13		No	No	DEAD box helicase family, DEAH subfamily	Q9BX63	No	IPR002919|IPR010614|IPR014013	0000077|0000166|0003677|0004003|0004386|0005515|0005524|0005634|0005737|0006139|0006302|0006357|0016818	1T29|3AL3	No	No	No	No	2012-04-27 12:00:00
B3GNT5	B3GNT5	B3GN5_HUMAN	84002	15684	Hsa.B3GNT5	GC114991	UDP-GlcNAc:betaGal beta-1,3-N-acetylglucosaminyltransferase 5	Enzyme	Signal|Transmembrane	EC 2 (Transferases)	EC 2.4 (Glycosyltransferases)	EC 2.4.1 (Hexosyltransferases)		2.4.1.-|2.4.1.206	2.4.1.-	2.4.1.-	2.4.1.206	No	Yes	Glycosyltransferase 31 family	Q9BYG0	No	IPR002659|IPR011251	0000139|0005622|0005794|0006486|0007275|0007417|0008152|0008378|0008457|0008917|0009247|0016020|0016021|0016266|0016757|0043687|0044267		No	No	Yes	No	2012-04-27 12:00:00
PARP9	PARP9	PARP9_HUMAN	83666	24118	Hsa.PARP9	GC023134	poly (ADP-ribose) polymerase family, member 9	Enzyme	Other	EC 2 (Transferases)	EC 2.4 (Glycosyltransferases)	EC 2.4.2 (Pentosyltransferases)		2.4.2.30	2.4.2.30	2.4.2.30	2.4.2.30	No	No		Q8IXQ6	No	IPR002589|IPR012317	0003950|0005515|0005634|0005737|0005829|0016477|0016740|0060330		No	No	Yes	No	2012-04-27 12:00:00
RPS6KL1	RPS6KL1	RPKL1_HUMAN	83694	20222	Hsa.RPS6KL1	GC009876	ribosomal protein S6 kinase-like 1	Enzyme	Kinase|Binding	EC 2 (Transferases)	EC 2.7 (Transferring phosphorus-containing groups)	EC 2.7.11 (Protein-serine/threonine kinases)		2.7.11.1	2.7.11.1	2.7.11.1	2.7.11.1	No	Yes	Protein kinase superfamily, Ser/Thr protein kinase family, S6 kinase subfamily	Q9Y6S9	No	IPR000719|IPR007330|IPR011009	0000166|0004674|0005524|0005840		No	No	No	No	2012-04-27 12:00:00
TRPT1	TRPT1	TRPT1_HUMAN	83707	20316	Hsa.TRPT1	GC005073	tRNA phosphotransferase 1	Enzyme	Other	EC 2 (Transferases)	EC 2.7 (Transferring phosphorus-containing groups)	EC 2.7.1 (Phosphotransferases with an alcohol group as acceptor)		2.7.1.160	2.7.1.160	2.7.1.160	2.7.1.160	No	No	KptA/TPT1 family	Q86TN4	No	IPR002745	0000215|0006388|0016772		No	No	No	No	2012-04-27 12:00:00
RIOK1	RIOK1	RIOK1_HUMAN	83732	18656	Hsa.RIOK1	GC026687	RIO kinase 1 (yeast)	Enzyme	Kinase|Binding	EC 2 (Transferases)	EC 2.7 (Transferring phosphorus-containing groups)	EC 2.7.11 (Protein-serine/threonine kinases)	Transferase|Phosphotransferase|Serine/Threonine Kinase	2.7.11.1	2.7.11.1	2.7.11.1	2.7.11.1	No	Yes	Protein kinase superfamily, RIO-type Ser/Thr kinase family	Q9BRS2	No	IPR011009|IPR018934|IPR018935	0000166|0004674|0005524|0016301		No	Yes	Yes	No	2012-04-27 12:00:00
LONP2	LONP2	LONP2_HUMAN	83752	20598	Hsa.LONP2	GC155152|GC011735	lon peptidase 2, peroxisomal	Enzyme	Protease|Binding	EC 3 (Hydrolases)	EC 3.4 (Acting on peptide bonds (Peptidases))	EC 3.4.21 (Serine endopeptidases)		3.4.21.-	3.4.21.-	3.4.21.-		No	Yes	Peptidase S16 family	Q86WA8	No	IPR001270|IPR003111|IPR003959|IPR008268|IPR008269|IPR015947|IPR020568	0000166|0002020|0004176|0004252|0005515|0005524|0005634|0005737|0005777|0005782|0006465|0006508|0006515|0006625|0007031|0008233|0009295|0014070|0017111|0019899|0031998|0043565		Yes	No	No	No	2012-04-27 12:00:00
USP26	USP26	UBP26_HUMAN	83844	13485	Hsa.USP26	GC158528	ubiquitin specific peptidase 26	Enzyme	Protease	EC 3 (Hydrolases)	EC 3.4 (Acting on peptide bonds (Peptidases))	EC 3.4.19 (Omega peptidases)		3.4.19.12|3.1.2.15	3.4.19.12	3.4.19.12	3.1.2.15	No	No	Peptidase C19 family	Q9BXU7	No	IPR001394|IPR018200	0004221|0005515|0005634|0006508|0006511|0008233|0008234|0016579		No	No	No	No	2012-04-27 12:00:00
SETDB2	SETDB2	SETB2_HUMAN	83852	20263	Hsa.SETDB2	GC113706	SET domain, bifurcated 2	Enzyme	Binding	EC 2 (Transferases)	EC 2.1 (Transferring one-carbon groups)	EC 2.1.1 (Methyltransferases)		2.1.1.43	2.1.1.43	2.1.1.43	2.1.1.43	No	No	Histone-lysine methyltransferase family	Q96T68	No	IPR001214|IPR001739|IPR007728|IPR016177	0001947|0003677|0005634|0005694|0007049|0007059|0007067|0007275|0008168|0008270|0016568|0016740|0045892|0046872|0046974|0051301|0051567|0070986		No	No	Yes	No	2012-04-27 12:00:00
BCO2	BCO2	BCDO2_HUMAN	83875	18503	Hsa.BCO2	GC005408	beta-carotene oxygenase 2	Enzyme	Binding	EC 1 (Oxidoreductases)	EC 1.14 (Acting on paired donors, with incorporation or reduction of molecular oxygen)	EC 1.14.99 (Miscellaneous)		1.14.99.n2	1.14.99.n2	1.14.99.n2		No	No	Carotenoid oxygenase family	Q9BYV7	No	IPR004294	0005622|0016119|0016491|0016702|0042573|0042574|0046872		No	No	Yes	No	2012-04-27 12:00:00
GSG2	GSG2	HASP_HUMAN	83903	19682	Hsa.GSG2	GC158716	germ cell associated 2 (haspin)	Enzyme	Kinase|Binding	EC 2 (Transferases)	EC 2.7 (Transferring phosphorus-containing groups)	EC 2.7.11 (Protein-serine/threonine kinases)	Transferase|Phosphotransferase|Serine/Threonine Kinase	2.7.11.1	2.7.11.1	2.7.11.1	2.7.11.1	No	Yes	Protein kinase superfamily, Ser/Thr protein kinase family, Haspin subfamily	Q8TF76	No	IPR000719|IPR011009|IPR017441	0000166|0004672|0004674|0005524|0005634|0005694|0005737|0005813|0005819|0005856|0006468|0007049|0007064|0007243|0016568|0031965|0043231|0071459|0072354|0072355|0090231	3DLZ|2VUW|3E7V|3F2N|3FMD|3IQ7|2WB8	No	Yes	No	No	2012-04-27 12:00:00
TRMT11	TRMT11	TRM11_HUMAN	60487	21080	Hsa.TRMT11	GC027355	tRNA methyltransferase 11 homolog (S. cerevisiae)	Enzyme	Other	EC 2 (Transferases)	EC 2.1 (Transferring one-carbon groups)	EC 2.1.1 (Methyltransferases)		2.1.1.-	2.1.1.-	2.1.1.-		No	No	Methyltransferase superfamily	Q7Z4G4	No	IPR000241|IPR002052|IPR002296	0003676|0008033|0008168|0016740		No	No	Yes	No	2012-04-27 12:00:00
APOBEC3G	APOBEC3G	ABC3G_HUMAN	60489	17357	Hsa.APOBEC3G	GC139387	apolipoprotein B mRNA editing enzyme, catalytic polypeptide-like 3G	Enzyme	Binding	EC 3 (Hydrolases)	EC 3.5 (Acting on carbon-nitrogen bonds, other than peptide bonds)	EC 3.5.4 (In Cyclic Amidines)		3.5.4.-|3.5.4.5	3.5.4.-	3.5.4.-	3.5.4.5	No	No	Cytidine and deoxycytidylate deaminase family	Q9HC16	No	IPR013158|IPR016193	0002230|0003723|0004126|0005634|0005737|0005739|0005829|0008270|0009615|0009972|0010529|0016032|0016553|0016787|0030895|0042803|0044419|0045071|0045087|0045869|0046872|0048525|0070383	2JYW|3E1U|2KBO|2KEM|3IQS|3IR2|3V4K|3V4J	No	No	No	No	2012-04-27 12:00:00
PPCDC	PPCDC	COAC_HUMAN	60490	28107	EC_4-1-1-36	GC010522	phosphopantothenoylcysteine decarboxylase	Enzyme	Other	EC 4 (Lyases)	EC 4.1 (Carbon-Carbon Lyases)	EC 4.1.1 (Carboxy-Lyases)		4.1.1.36	4.1.1.36	4.1.1.36	4.1.1.36	No	No	HFCD (homo-oligomeric flavin containing Cys decarboxylase) superfamily	Q96CD2	No	IPR003382	0004633|0005829|0006766|0006767|0009108|0015937|0015939|0016829|0044281	1QZU	No	No	Yes	No	2012-04-27 12:00:00
AASDHPPT	AASDHPPT	ADPPT_HUMAN	60496	14235	Hsa.AASDHPPT	GC005373	aminoadipate-semialdehyde dehydrogenase-phosphopantetheinyl transferase	Enzyme	Binding	EC 2 (Transferases)	EC 2.7 (Transferring phosphorus-containing groups)	EC 2.7.8 (Transferases for other substituted phosphate groups)		2.7.8.-	2.7.8.-	2.7.8.-		No	No	P-Pant transferase superfamily, AcpS family	Q9NRN7	No	IPR008278	0000287|0005515|0005737|0005829|0006766|0006767|0008897|0009059|0015939|0016740|0044281	2BYD|2C43|2CG5	No	No	Yes	No	2012-04-27 12:00:00
CAMK1G	CAMK1G	KCC1G_HUMAN	57172	14585	Hsa.CAMK1G	GC001396	calcium/calmodulin-dependent protein kinase IG	Enzyme	Kinase|Binding	EC 2 (Transferases)	EC 2.7 (Transferring phosphorus-containing groups)	EC 2.7.11 (Protein-serine/threonine kinases)	Protein Serine/Threonine Kinase	2.7.11.17	2.7.11.17	2.7.11.17	2.7.11.17	No	Yes	Protein kinase superfamily, CAMK Ser/Thr protein kinase family, CaMK subfamily	Q96NX5	No	IPR000719|IPR008271|IPR011009|IPR017441	0000139|0000166|0004683|0005516|0005524|0005737|0005794|0005886|0005954|0043005	2JAM	No	Yes	Yes	No	2012-04-27 12:00:00
VARS2	VARS2	SYVM_HUMAN	57176	21642	Hsa.VARS2	GC026902	valyl-tRNA synthetase 2, mitochondrial (putative)	Enzyme	Binding	EC 6 (Ligases)	EC 6.1 (Forming Carbon-Oxygen Bonds)	EC 6.1.1 (Ligases Forming Aminoacyl-tRNA and Related Compounds)		6.1.1.9	6.1.1.9	6.1.1.9		No	No	Class-I aminoacyl-tRNA synthetase family	Q5ST30	No	IPR001412|IPR002300|IPR002303|IPR004598|IPR009008|IPR009080|IPR013155|IPR014729	0000166|0004832|0005524|0005737|0005739|0006418|0006438|0010467|0016874		No	No	Yes	No	2012-04-27 12:00:00
ATP10A	ATP10A	AT10A_HUMAN	57194	13542	Hsa.ATP10A	GC010742	ATPase, class V, type 10A	Enzyme	Transmembrane|Binding	EC 3 (Hydrolases)	EC 3.6 (Acting on acid anhydrides)	EC 3.6.3 (Acting on acid anhydrides; catalysing transmembrane movement of substances)		3.6.3.1	3.6.3.1	3.6.3.1	3.6.3.1	No	Yes	Cation transport ATPase (P-type) (TC 3.A.3) family, Type IV subfamily	O60312	No	IPR001757|IPR023214|IPR023300|IPR023306	0000166|0000287|0004012|0005515|0005524|0005783|0005886|0006812|0008360|0015662|0016021|0016787|0016820|0034220|0045332|0055085		No	No	Yes	No	2012-04-27 12:00:00
ATP8B2	ATP8B2	AT8B2_HUMAN	57198	13534	Hsa.ATP8B2	GC000989	ATPase, aminophospholipid transporter, class I, type 8B, member 2	Enzyme	Transmembrane|Binding	EC 3 (Hydrolases)	EC 3.6 (Acting on acid anhydrides)	EC 3.6.3 (Acting on acid anhydrides; catalysing transmembrane movement of substances)		3.6.3.1	3.6.3.1	3.6.3.1	3.6.3.1	No	Yes	Cation transport ATPase (P-type) (TC 3.A.3) family, Type IV subfamily	P98198	No	IPR001757|IPR023214|IPR023306	0000166|0000287|0004012|0005524|0005886|0006200|0006812|0015662|0015914|0016021|0016787|0016820|0016887|0034220|0055085		No	No	Yes	No	2012-04-27 12:00:00
ATP10D	ATP10D	AT10D_HUMAN	57205	13549	Hsa.ATP10D	GC023734	ATPase, class V, type 10D	Enzyme	Transmembrane|Binding	EC 3 (Hydrolases)	EC 3.6 (Acting on acid anhydrides)	EC 3.6.3 (Acting on acid anhydrides; catalysing transmembrane movement of substances)		3.6.3.1	3.6.3.1	3.6.3.1	3.6.3.1	No	Yes	Cation transport ATPase (P-type) (TC 3.A.3) family, Type IV subfamily	Q9P241	No	IPR001757|IPR023214|IPR023306	0000166|0000287|0004012|0005515|0005524|0005783|0005886|0006812|0015662|0016021|0016787|0016820|0034220|0045332|0046872|0055085		No	No	Yes	No	2012-04-27 12:00:00
SENP7	SENP7	SENP7_HUMAN	57337	30402	Hsa.SENP7	GC023036	SUMO1/sentrin specific peptidase 7	Enzyme	Protease	EC 3 (Hydrolases)	EC 3.4 (Acting on peptide bonds (Peptidases))	EC 3.4.22 (Cysteine endopeptidases)		3.4.22.68	3.4.22.68	3.4.22.68		No	No	Peptidase C48 family	Q9BQF6	No	IPR003653	0005622|0005634|0006508|0008233|0008234	3EAY	No	No	No	No	2012-04-27 12:00:00
AICDA	AICDA	AICDA_HUMAN	57379	13203	Hsa.AICDA	GC007516	activation-induced cytidine deaminase	Enzyme	Binding	EC 3 (Hydrolases)	EC 3.5 (Acting on carbon-nitrogen bonds, other than peptide bonds)	EC 3.5.4 (In Cyclic Amidines)		3.5.4.5	3.5.4.5	3.5.4.5	3.5.4.5	No	No	Cytidine and deoxycytidylate deaminase family	Q9GZX7	No	IPR007904|IPR013158|IPR016192|IPR016193	0000178|0004126|0005515|0005737|0006397|0008270|0009972|0016445|0016787|0016814|0030183|0045190|0046872|0080111|0090310		No	No	Yes	No	2012-04-27 12:00:00
CLK4	CLK4	CLK4_HUMAN	57396	13659	Hsa.CLK4	GC026602	CDC-like kinase 4	Enzyme	Kinase|Binding	EC 2 (Transferases)	EC 2.7 (Transferring phosphorus-containing groups)	EC 2.7.12 (Dual-specificity kinases (those acting on Ser/Thr and Tyr residues))	Protein Serine/Threonine Kinase	2.7.12.1	2.7.12.1	2.7.12.1	2.7.12.1	No	Yes	Protein kinase superfamily, CMGC Ser/Thr protein kinase family, Lammer subfamily	Q9HAZ1	No	IPR000719|IPR008271|IPR011009|IPR017441	0000166|0004674|0004712|0004713|0005524|0005634|0018108|0043484|0046777		No	Yes	Yes	No	2012-04-27 12:00:00
ABHD6	ABHD6	ABHD6_HUMAN	57406	21398	Hsa.ABHD6	GC127946	abhydrolase domain containing 6	Enzyme	Signal|Transmembrane	EC 3 (Hydrolases)	EC 3.1 (Acting on ester bonds)	EC 3.1.1 (Carboxylic Ester Hydrolases)		3.1.1.23	3.1.1.23	3.1.1.23		No	Yes	AB hydrolase superfamily	Q9BV23	No	IPR000073|IPR000639	0005739|0016020|0016021|0016787|0030336|0047372|0060292|2000124		No	No	No	No	2012-04-27 12:00:00
DDX6	DDX6	DDX6_HUMAN	1656	2747	Hsa.DDX6	GC006527	DEAD (Asp-Glu-Ala-Asp) box helicase 6	Enzyme	Binding	EC 3 (Hydrolases)	EC 3.6 (Acting on acid anhydrides)	EC 3.6.4 (Acting on ATP; involved in cellular and subcellular movement)		3.6.4.13	3.6.4.13	3.6.4.13		No	No	DEAD box helicase family, DDX6/DHH1 subfamily	P26196	No	IPR000629|IPR001650|IPR011545|IPR014014	0000166|0000288|0000932|0003676|0003723|0003724|0004386|0005515|0005524|0005737|0005829|0008026|0010467|0010494|0016070|0016071|0016442|0016787|0043928	1VEC|2WAX|2WAY	No	No	Yes	No	2012-04-27 12:00:00
DHX8	DHX8	DHX8_HUMAN	1659	2749	Hsa.DHX8	GC013173	DEAH (Asp-Glu-Ala-His) box polypeptide 8	Enzyme	Binding	EC 3 (Hydrolases)	EC 3.6 (Acting on acid anhydrides)	EC 3.6.4 (Acting on ATP; involved in cellular and subcellular movement)		3.6.4.13	3.6.4.13	3.6.4.13		No	No	DEAD box helicase family, DEAH subfamily, DDX8/PRP22 sub-subfamily	Q14562	No	IPR001650|IPR002464|IPR003029|IPR007502|IPR011545|IPR011709|IPR012340|IPR016027|IPR017871	0000166|0000398|0003723|0004004|0004386|0005515|0005524|0005634|0005681|0006396|0008380|0016787|0071013	2EQS|3I4U	No	No	No	No	2012-04-27 12:00:00
DHX9	DHX9	DHX9_HUMAN	1660	2750	Hsa.DHX9	GC001248	DEAH (Asp-Glu-Ala-His) box polypeptide 9	Enzyme	Binding	EC 3 (Hydrolases)	EC 3.6 (Acting on acid anhydrides)	EC 3.6.4 (Acting on ATP; involved in cellular and subcellular movement)		3.6.4.13	3.6.4.13	3.6.4.13		No	No	DEAD box helicase family, DEAH subfamily	Q08211	No	IPR001159|IPR001650|IPR002220|IPR013785	0000166|0000398|0001085|0003677|0003724|0003725|0004003|0004004|0005515|0005524|0005622|0005634|0005654|0005730|0005737|0005813|0008380|0010467|0016787|0030529|0034605|0070934|0070937	3LLM	No	No	No	No	2012-04-27 12:00:00
DDX10	DDX10	DDX10_HUMAN	1662	2735	Hsa.DDX10	GC005382	DEAD (Asp-Glu-Ala-Asp) box polypeptide 10	Enzyme	Binding	EC 3 (Hydrolases)	EC 3.6 (Acting on acid anhydrides)	EC 3.6.4 (Acting on ATP; involved in cellular and subcellular movement)		3.6.4.13	3.6.4.13	3.6.4.13		No	No	DEAD box helicase family, DDX10/DBP4 subfamily	Q13206	No	IPR001650|IPR011545|IPR014014	0000166|0003723|0003724|0005524|0008026|0016787	2PL3	No	No	No	No	2012-04-27 12:00:00
DDX11	DDX11	DDX11_HUMAN	1663	2736	Hsa.DDX11	GC105695|GC149180|GC118772	DEAD/H (Asp-Glu-Ala-Asp/His) box helicase 11	Enzyme	Binding	EC 3 (Hydrolases)	EC 3.6 (Acting on acid anhydrides)	EC 3.6.4 (Acting on ATP; involved in cellular and subcellular movement)		3.6.4.13	3.6.4.13	3.6.4.13		No	No	DEAD box helicase family, DEAH subfamily, DDX11/CHL1 sub-subfamily	Q96FC9	No	IPR010614|IPR014013	0000070|0000084|0000086|0000166|0000790|0000922|0003677|0003678|0003723|0004003|0004386|0005515|0005524|0005634|0005654|0005730|0006139|0006987|0007049|0007062|0008094|0008284|0016818|0030496|0030968|0032508|0044419		Yes	No	No	No	2012-04-27 12:00:00
DIO3	DIO3	IOD3_HUMAN	1735	2885	EC_1-97-1-11	GC009502	deiodinase, iodothyronine, type III	Enzyme	Signal|Transmembrane	EC 1 (Oxidoreductases)	EC 1.97 (Other oxidoreductases)	EC 1.97.1 (Sole sub-subclass for oxidoreductases that do not belong in the other subclasses)		1.97.1.11	1.97.1.11	1.97.1.11	1.97.1.11	No	Yes	Iodothyronine deiodinase family	P55073	No	IPR000643|IPR012336	0004800|0005768|0005886|0006590|0008150|0010008|0016021|0033798|0034641|0042446|0044281		No	No	Yes	No	2012-04-27 12:00:00
EPHA5	EPHA5	EPHA5_HUMAN	2044	3389	Hsa.EPHA5	GC024474	EPH receptor A5	Enzyme	Kinase|Signal|Transmembrane|Binding	EC 2 (Transferases)	EC 2.7 (Transferring phosphorus-containing groups)	EC 2.7.10 (Protein-tyrosine kinases)	Protein Tyrosine Kinase	2.7.10.1	2.7.10.1	2.7.10.1	2.7.10.1	No	Yes	Protein kinase superfamily, Tyr protein kinase family, Ephrin receptor subfamily	P54756	No	IPR000719|IPR001090|IPR001245|IPR001426|IPR001660|IPR003961|IPR008266|IPR008979|IPR009030|IPR011009|IPR013032|IPR013761|IPR013783|IPR017441|IPR021129	0000166|0004872|0005003|0005004|0005005|0005524|0005791|0005886|0005887|0007399|0007411|0009897|0019933|0021766|0030424|0030425|0032314|0032793|0032956|0042995|0043025|0048013|0048471|0048666|0060997|0061178	2R2P	No	Yes	Yes	No	2012-04-27 12:00:00
EPHA7	EPHA7	EPHA7_HUMAN	2045	3390	Hsa.EPHA7	GC028165	EPH receptor A7	Enzyme	Kinase|Signal|Transmembrane|Binding	EC 2 (Transferases)	EC 2.7 (Transferring phosphorus-containing groups)	EC 2.7.10 (Protein-tyrosine kinases)	Protein Tyrosine Kinase	2.7.10.1	2.7.10.1	2.7.10.1	2.7.10.1	No	Yes	Protein kinase superfamily, Tyr protein kinase family, Ephrin receptor subfamily	Q15375	No	IPR000719|IPR001245|IPR001660|IPR003961|IPR008979|IPR009030|IPR011009	0000166|0004713|0004872|0005004|0005515|0005524|0005886|0005887|0007275|0007411|0007420|0008046|0016310|0022407|0030425|0031290|0031594|0031952|0043025|0043281|0043525|0045211|0045499|0046875|0048013|0048755|0050730|0050919|0070372	2REI|3DKO|3H8M|3NRU	No	Yes	Yes	No	2012-04-27 12:00:00
EPHA8	EPHA8	EPHA8_HUMAN	2046	3391	Hsa.EPHA8	GC000218	EPH receptor A8	Enzyme	Kinase|Signal|Transmembrane|Binding	EC 2 (Transferases)	EC 2.7 (Transferring phosphorus-containing groups)	EC 2.7.10 (Protein-tyrosine kinases)	Protein Tyrosine Kinase	2.7.10.1	2.7.10.1	2.7.10.1	2.7.10.1	No	Yes	Protein kinase superfamily, Tyr protein kinase family, Ephrin receptor subfamily	P29322	No	IPR000719|IPR001245|IPR001660|IPR003961|IPR008979|IPR009030|IPR011009	0000166|0004872|0005004|0005524|0005768|0005886|0005887|0006929|0007275|0007399|0007411|0016322|0030155|0031175|0031901|0033628|0043005|0043410|0043552|0046777|0048013	1UCV|1X5L|3KUL	No	Yes	Yes	No	2012-04-27 12:00:00
EPHB1	EPHB1	EPHB1_HUMAN	2047	3392	Hsa.EPHB1	GC022301	EPH receptor B1	Enzyme	Kinase|Signal|Transmembrane|Binding	EC 2 (Transferases)	EC 2.7 (Transferring phosphorus-containing groups)	EC 2.7.10 (Protein-tyrosine kinases)	Protein Tyrosine Kinase	2.7.10.1	2.7.10.1	2.7.10.1	2.7.10.1	No	Yes	Protein kinase superfamily, Tyr protein kinase family, Ephrin receptor subfamily	P54762	No	IPR000719|IPR001090|IPR001245|IPR001426|IPR001660|IPR003961|IPR008266|IPR008979|IPR009030|IPR011009|IPR013032|IPR013761|IPR013783|IPR017441|IPR021129	0000166|0001525|0004872|0005005|0005515|0005524|0005737|0005768|0005886|0005887|0007165|0007411|0008046|0021545|0021631|0021952|0022008|0030010|0030425|0031290|0031589|0031901|0042995|0045121|0046328|0046777|0048013|0048593|0050965|0051965|0060326|0060996|0060997|0061351|0070372	2DJS|2EAO	No	Yes	Yes	No	2012-04-27 12:00:00
GSTT1	GSTT1	GSTT1_HUMAN	2952	4641	Hsa.GSTT1	GC021325	glutathione S-transferase theta 1	Enzyme	Other	EC 2 (Transferases)	EC 2.5 (Transferring alkyl or aryl groups, other than methyl groups)	EC 2.5.1 (Transferring Alkyl or Aryl Groups, Other than Methyl Groups)		2.5.1.18	2.5.1.18	2.5.1.18	2.5.1.18	No	No	GST superfamily, Theta family	P30711	No	IPR004045|IPR004046|IPR010987|IPR012336|IPR017933	0004364|0004602|0005625|0005737|0005829|0006749|0016740	2C3N|2C3Q|2C3T	No	No	Yes	No	2012-04-27 12:00:00
GSTT2	GSTT2	GST2_HUMAN	2953	4642	Hsa.GSTT2	GC161802|GC101858	glutathione S-transferase theta 2	Enzyme	Other	EC 2 (Transferases)	EC 2.5 (Transferring alkyl or aryl groups, other than methyl groups)	EC 2.5.1 (Transferring Alkyl or Aryl Groups, Other than Methyl Groups)		2.5.1.18	2.5.1.18	2.5.1.18	2.5.1.18	No	No	GST superfamily, Theta family	P0CG29	No	IPR004045|IPR004046|IPR010987|IPR012336|IPR017933	0004364|0005737|0016740		Yes	No	Yes	No	2012-04-27 12:00:00
GSTZ1	GSTZ1	MAAI_HUMAN	2954	4643	EC_5-2-1-2	GC009388	glutathione transferase zeta 1	Enzyme	Other	EC 2 (Transferases)|EC 5 (Isomerases)	EC 2.5 (Transferring alkyl or aryl groups, other than methyl groups)|EC 5.2 (cis-trans-Isomerases)	EC 2.5.1 (Transferring Alkyl or Aryl Groups, Other than Methyl Groups)|EC 5.2.1 ((only sub-subclass identified to date))		2.5.1.18|5.2.1.2	2.5.1.18|5.2.1.2	5.2.1.2|2.5.1.18	2.5.1.18|5.2.1.2	No	No	GST superfamily, Zeta family	O43708	No	IPR004045|IPR010987|IPR012336|IPR017933	0004364|0004602|0005515|0005737|0005739|0005829|0006559|0006572|0006749|0009072|0016034|0016740|0016853|0034641|0042803|0044281	1FW1	No	No	Yes	No	2012-04-27 12:00:00
GTF2F2	GTF2F2	T2FB_HUMAN	2963	4653	Hsa.GTF2F2	GC008421	general transcription factor IIF, polypeptide 2, 30kDa	Enzyme	Binding	EC 3 (Hydrolases)	EC 3.6 (Acting on acid anhydrides)	EC 3.6.4 (Acting on ATP; involved in cellular and subcellular movement)		3.6.4.12	3.6.4.12	3.6.4.12		No	No	TFIIF beta subunit family	P13984	No	IPR011039	0000166|0000398|0003677|0004386|0005515|0005524|0005634|0005654|0005674|0006355|0006366|0006367|0006368|0006370|0008026|0008380|0010467|0015630|0016032|0016787|0045944|0050434	2BBY|1BBY|1F3U	No	No	No	No	2012-04-27 12:00:00
GUCY1A2	GUCY1A2	GCYA2_HUMAN	2977	4684	Hsa.GUCY1A2	GC006437	guanylate cyclase 1, soluble, alpha 2	Enzyme	Binding	EC 4 (Lyases)	EC 4.6 (Phosphorus-Oxygen Lyases)	EC 4.6.1 (EC 4.6.1)		4.6.1.2	4.6.1.2	4.6.1.2	4.6.1.2	No	No	Adenylyl cyclase class-4/guanylyl cyclase family	P33402	No	IPR001054|IPR011644|IPR011645|IPR018297	0000166|0004383|0005488|0005525|0005737|0006182|0007165|0007596|0020037|0035556		No	No	Yes	No	2012-04-27 12:00:00
GUCY1A3	GUCY1A3	GCYA3_HUMAN	2982	4685	Hsa.GUCY1A3	GC024110	guanylate cyclase 1, soluble, alpha 3	Enzyme	Binding	EC 4 (Lyases)	EC 4.6 (Phosphorus-Oxygen Lyases)	EC 4.6.1 (EC 4.6.1)		4.6.1.2	4.6.1.2	4.6.1.2	4.6.1.2	No	No	Adenylyl cyclase class-4/guanylyl cyclase family	Q02108	No	IPR001054|IPR011644|IPR011645|IPR018297	0000166|0004383|0004872|0005525|0005737|0006182|0007263|0007596|0008015|0008074|0020037|0035556	3UVJ	No	No	Yes	No	2012-04-27 12:00:00
GUCY1B3	GUCY1B3	GCYB1_HUMAN	2983	4687	Hsa.GUCY1B3	GC024113	guanylate cyclase 1, soluble, beta 3	Enzyme	Binding	EC 4 (Lyases)	EC 4.6 (Phosphorus-Oxygen Lyases)	EC 4.6.1 (EC 4.6.1)		4.6.1.2	4.6.1.2	4.6.1.2	4.6.1.2	No	No	Adenylyl cyclase class-4/guanylyl cyclase family	Q02153	No	IPR001054|IPR011644|IPR011645|IPR018297	0000166|0004383|0004872|0005525|0005737|0006182|0007263|0007596|0008015|0008074|0020037|0035556|0043167|0043231|0046872|0046982|0051879	2WZ1|3UVJ	No	No	Yes	No	2012-04-27 12:00:00
GUCY2C	GUCY2C	GUC2C_HUMAN	2984	4688	Hsa.GUCY2C	GC007588	guanylate cyclase 2C (heat stable enterotoxin receptor)	Enzyme	Signal|Transmembrane|Binding	EC 4 (Lyases)	EC 4.6 (Phosphorus-Oxygen Lyases)	EC 4.6.1 (EC 4.6.1)		4.6.1.2	4.6.1.2	4.6.1.2	4.6.1.2	No	Yes	Adenylyl cyclase class-4/guanylyl cyclase family	P25092	No	IPR000719|IPR001054|IPR011009	0000166|0004383|0004672|0004872|0005515|0005524|0005525|0006182|0007168|0009636|0015643|0016020|0016021|0016772|0035556|0042127		No	No	Yes	No	2012-04-27 12:00:00
GUCY2F	GUCY2F	GUC2F_HUMAN	2986	4691	Hsa.GUCY2F	GC034024	guanylate cyclase 2F, retinal	Enzyme	Signal|Transmembrane|Binding	EC 4 (Lyases)	EC 4.6 (Phosphorus-Oxygen Lyases)	EC 4.6.1 (EC 4.6.1)		4.6.1.2	4.6.1.2	4.6.1.2	4.6.1.2	No	Yes	Adenylyl cyclase class-4/guanylyl cyclase family	P51841	No	IPR000719|IPR001054|IPR001245|IPR001828|IPR011009|IPR011645|IPR018297	0000166|0004383|0004672|0004872|0005524|0005525|0005624|0005640|0005887|0006182|0007168|0007601|0016020|0016772|0035556|0042803|0046982|0050896		No	No	Yes	No	2012-04-27 12:00:00
GUK1	GUK1	KGUA_HUMAN	2987	4693	EC_2-7-4-8	GC138169	guanylate kinase 1	Enzyme	Kinase|Binding	EC 2 (Transferases)	EC 2.7 (Transferring phosphorus-containing groups)	EC 2.7.4 (Phosphotransferases with a phosphate group as acceptor)		2.7.4.8	2.7.4.8	2.7.4.8	2.7.4.8	No	Yes	Guanylate kinase family	Q16774	No	IPR008144	0000166|0004385|0005524|0005829|0006163|0015949|0016301|0016740|0044281|0055086		No	No	Yes	No	2012-04-27 12:00:00
GLB1	GLB1	BGAL_HUMAN	2720	4298	EC_3-2-1-23	GC022726	galactosidase, beta 1	Enzyme	Signal	EC 3 (Hydrolases)	EC 3.2 (Glycosylases)	EC 3.2.1 (Glycosidases, i.e. enzymes hydrolysing O- and S-glycosyl compounds)		3.2.1.23	3.2.1.23	3.2.1.23	3.2.1.23	No	No	Glycosyl hydrolase 35 family	P16278	No	IPR001944|IPR004843|IPR008979|IPR013781|IPR017853|IPR019801	0004553|0004565|0005515|0005625|0005737|0005975|0006665|0006687|0016936|0019388|0043169|0043202|0044281|0048471	3THC|3THD	No	No	Yes	No	2012-04-27 12:00:00
GCLC	GCLC	GSH1_HUMAN	2729	4311	EC_6-3-2-2	GC104359	glutamate-cysteine ligase, catalytic subunit	Enzyme	Binding	EC 6 (Ligases)	EC 6.3 (Forming Carbon-Nitrogen Bonds)	EC 6.3.2 (AcidAmino-Acid Ligases (Peptide Synthases))		6.3.2.2	6.3.2.2	6.3.2.2	6.3.2.2	No	No	Glutamate--cysteine ligase type 3 family	P48506	No	IPR004308	0000096|0000166|0000287|0004357|0005524|0005737|0005829|0006534|0006536|0006750|0006805|0006916|0006979|0009408|0009410|0009725|0016595|0016874|0017109|0019852|0031397|0032436|0034641|0043524|0043531|0044281|0045454|0045892|0046685|0046982|0050662|0050880|0051409|0051900		No	No	Yes	No	2012-04-27 12:00:00
GCLM	GCLM	GSH0_HUMAN	2730	4312	Hsa.GCLM	GC002338	glutamate-cysteine ligase, modifier subunit	Enzyme	Other	EC 6 (Ligases)	EC 6.3 (Forming Carbon-Nitrogen Bonds)	EC 6.3.2 (AcidAmino-Acid Ligases (Peptide Synthases))		6.3.2.2	6.3.2.2		6.3.2.2	No	No	Aldo/keto reductase family, Glutamate--cysteine ligase light chain subfamily	P48507	No	IPR023210	0000096|0004357|0005625|0005829|0006534|0006536|0006750|0006805|0006979|0017109|0034641|0035226|0035229|0042493|0043524|0044281|0046982|0050880|0051409|0051900		No	No	Yes	No	2012-04-27 12:00:00
ATRIP	ATRIP	ATRIP_HUMAN	84126	33499	Hsa.ATRIP	GC115022	ATR interacting protein	Enzyme	Other	EC 3 (Hydrolases)	EC 3.1 (Acting on ester bonds)	EC 3.1.11 (Exodeoxyribonucleases Producing 5'-Phosphomonoesters)		3.1.11.2	3.1.11.2			No	No	ATRIP family	Q8WXE1	No	IPR012337	0000075|0000077|0005515|0005634|0005654|0006260|0006281		No	No	No	No	2012-04-27 12:00:00
USP42	USP42	UBP42_HUMAN	84132	20068	Hsa.USP42	GC028716	ubiquitin specific peptidase 42	Enzyme	Protease	EC 3 (Hydrolases)	EC 3.4 (Acting on peptide bonds (Peptidases))	EC 3.4.19 (Omega peptidases)		3.4.19.12|3.1.2.15	3.4.19.12	3.4.19.12	3.1.2.15	No	No	Peptidase C19 family	Q9H9J4	No	IPR001394|IPR003006|IPR018200	0004221|0006508|0006511|0007283|0008233|0008234|0016579|0030154		No	No	No	No	2012-04-27 12:00:00
KAT8	KAT8	KAT8_HUMAN	84148	17933	Hsa.MYST1	GC011691	K(lysine) acetyltransferase 8	Enzyme	Binding	EC 2 (Transferases)	EC 2.3 (Acyltransferases)	EC 2.3.1 (Transferring groups other than amino-acyl groups)		2.3.1.48	2.3.1.48	2.3.1.48	2.3.1.48	No	No	MYST (SAS/MOZ) family	Q9H7Z6	No	IPR002717|IPR016181|IPR016197	0000123|0004402|0005515|0005634|0008134|0016407|0016568|0016573|0030099|0035064|0043981|0043982|0043984|0043995|0043996|0045892|0045893|0046872|0046972|0071339|0072487	2GIV|2PQ8|2Y0M|3QAH|3TOA|3TOB	No	No	Yes	No	2012-04-27 12:00:00
PPP1R1B	PPP1R1B	PPR1B_HUMAN	84152	9287	Hsa.PPP1R1B	GC013083	protein phosphatase 1, regulatory (inhibitor) subunit 1B	Enzyme	Other	EC 3 (Hydrolases)	EC 3.1 (Acting on ester bonds)	EC 3.1.3 (Phosphoric Monoester Hydrolases)		3.1.3.16	3.1.3.16			No	No	Protein phosphatase inhibitor 1 family	Q9UD71	No	IPR008466	0001975|0004860|0004864|0005102|0005634|0005737|0005829|0006351|0007165|0007621|0008542|0008599|0035556		No	No	Yes	No	2012-04-27 12:00:00
TNKS2	TNKS2	TNKS2_HUMAN	80351	15677	Hsa.TNKS2	GC003633	tankyrase, TRF1-interacting ankyrin-related ADP-ribose polymerase 2	Enzyme	Signal|Binding	EC 2 (Transferases)	EC 2.4 (Glycosyltransferases)	EC 2.4.2 (Pentosyltransferases)		2.4.2.30	2.4.2.30	2.4.2.30	2.4.2.30	No	Yes		Q9H2K2	No	IPR001660|IPR002110|IPR011510|IPR012317|IPR013761|IPR020683	0000139|0000209|0000242|0000784|0003950|0005515|0005634|0005635|0005694|0005737|0005792|0005794|0006471|0016020|0016055|0016757|0032212|0040014|0046872|0048471|0070198|0070213|0090263	3KR7|3KR8|3MHJ|3MHK|3P0N|3P0P|3P0Q|2Y0I|3U9H|3TWQ|3TWR|3TWS|3TWT|3TWU|3TWV|3TWW|3TWX|3U9Y|3UA9	No	No	Yes	No	2012-04-27 12:00:00
TSEN2	TSEN2	SEN2_HUMAN	80746	28422	Hsa.TSEN2	GC114923	tRNA splicing endonuclease 2 homolog (S. cerevisiae)	Enzyme	Other	EC 3 (Hydrolases)	EC 3.1 (Acting on ester bonds)	EC 3.1.27 (Endoribonucleases Producing 3'-Phosphomonoesters)		3.1.27.9	3.1.27.9	3.1.27.9	3.1.27.9	No	No	TRNA-intron endonuclease family	Q8NCE0	No	IPR006677|IPR006678|IPR011856	0000213|0000214|0003676|0004519|0005634|0005730|0005737|0005813|0006388|0006397|0016787		No	No	No	No	2012-04-27 12:00:00
DUSP16	DUSP16	DUS16_HUMAN	80824	17909	Hsa.DUSP16	GC007578	dual specificity phosphatase 16	Enzyme	Phosphatase	EC 3 (Hydrolases)	EC 3.1 (Acting on ester bonds)	EC 3.1.3 (Phosphoric Monoester Hydrolases)		3.1.3.48|3.1.3.16	3.1.3.48|3.1.3.16	3.1.3.16|3.1.3.48	3.1.3.16|3.1.3.48	No	No	Protein-tyrosine phosphatase family, Non-receptor class dual specificity subfamily	Q9BY84	No	IPR000340|IPR000387|IPR001763|IPR008343|IPR016130|IPR020422	0000188|0004721|0004725|0005634|0005737|0006470|0016023|0016311|0016787|0017017|0045204|0045209	2VSW	No	No	No	No	2012-04-27 12:00:00
TAS1R2	TAS1R2	TS1R2_HUMAN	80834	14905	Hsa.TAS1R2	GC001823	taste receptor, type 1, member 2	Enzyme	Signal|Transmembrane	EC 1 (Oxidoreductases)	EC 1.5 (Acting on the CH-NH group of donors)	EC 1.5.1 (With NAD or NADP as acceptor)		1.5.1.12	1.5.1.12			Yes	Yes	G-protein coupled receptor 3 family, TAS1R subfamily	Q8TE23	No	IPR000337|IPR017978	0001582|0004871|0004872|0005886|0007186|0008527|0016021|0033041|0046982|0050896|0050916		No	No	Yes	No	2012-04-27 12:00:00
JHDM1D	JHDM1D	KDM7_HUMAN	80853	22224	Hsa.JHDM1D	GC030265	jumonji C domain containing histone demethylase 1 homolog D (S. cerevisiae)	Enzyme	Binding	EC 1 (Oxidoreductases)	EC 1.14 (Acting on paired donors, with incorporation or reduction of molecular oxygen)	EC 1.14.11 (With 2-oxoglutarate as one donor, and incorporation of one atom each of oxygen into both donors)		1.14.11.-	1.14.11.-	1.14.11.-		No	No	JHDM1 histone demethylase family, JHDM1D subfamily	Q6ZMT4	No	IPR003347|IPR011011|IPR013032|IPR013083|IPR019786|IPR019787	0005506|0005634|0005730|0007399|0008270|0016491|0016568|0016702|0016706|0030901|0032454|0033169|0035064|0035574|0035575|0045893|0046872|0051864|0070544|0071557|0071558	3KV5|3KV6|3KV9|3KVA|3KVB|3U78	No	No	No	No	2012-04-27 12:00:00
OBSCN	OBSCN	OBSCN_HUMAN	84033	15719	Hsa.OBSCN	GC001509	obscurin, cytoskeletal calmodulin and titin-interacting RhoGEF	Enzyme	Kinase|Binding	EC 2 (Transferases)	EC 2.7 (Transferring phosphorus-containing groups)	EC 2.7.11 (Protein-serine/threonine kinases)		2.7.11.1	2.7.11.1	2.7.11.1	2.7.11.1	No	Yes	Protein kinase superfamily, CAMK Ser/Thr protein kinase family	Q5VST9	No	IPR000048|IPR000219|IPR000719|IPR001452|IPR001849|IPR003961|IPR007110|IPR008266|IPR008271|IPR011009|IPR011993|IPR013098|IPR013783|IPR017441|IPR018087	0000166|0004674|0004713|0005089|0005515|0005516|0005524|0005622|0005737|0005829|0006915|0007264|0007275|0008307|0008624|0030016|0030018|0030154|0031430|0031432|0035023|0046872|0048011|0051056	1V1C|2CR6|2DKU|2DM7|2GQH|2E7B|2EDF|2EDH|2EDL|2EDQ|2EDR|2EDT|2EDW|2ENY|2EO1|2YZ8	No	No	No	No	2012-04-27 12:00:00
KATNAL1	KATNAL1	KATL1_HUMAN	84056	28361	Hsa.KATNAL1	GC138629	katanin p60 subunit A-like 1	Enzyme	Binding	EC 3 (Hydrolases)	EC 3.6 (Acting on acid anhydrides)	EC 3.6.4 (Acting on ATP; involved in cellular and subcellular movement)		3.6.4.3	3.6.4.3	3.6.4.3	3.6.4.3	No	No	AAA ATPase family	Q9BW62	No		0000166|0005524|0005737|0005856|0005874|0008568|0016787|0017111		No	No	Yes	No	2012-04-27 12:00:00
TKTL2	TKTL2	TKTL2_HUMAN	84076	25313	Hsa.TKTL2	GC024812	transketolase-like 2	Enzyme	Binding	EC 2 (Transferases)	EC 2.2 (Transferring aldehyde or ketonic groups)	EC 2.2.1 (Transketolases and Transaldolases)		2.2.1.1	2.2.1.1	2.2.1.1	2.2.1.1	No	No	Transketolase family	Q9H0I9	No	IPR009014	0004802|0005737|0016740|0046872		No	No	Yes	No	2012-04-27 12:00:00
USP44	USP44	UBP44_HUMAN	84101	20064	Hsa.USP44	GC007992	ubiquitin specific peptidase 44	Enzyme	Protease|Binding	EC 3 (Hydrolases)	EC 3.4 (Acting on peptide bonds (Peptidases))	EC 3.4.19 (Omega peptidases)		3.4.19.12|3.1.2.15	3.4.19.12	3.4.19.12	3.1.2.15	No	Yes	Peptidase C19 family, USP44 subfamily	Q9H0E7	No	IPR001394|IPR001607|IPR013083|IPR018200	0004221|0004843|0005515|0005634|0006508|0006511|0007049|0007067|0008233|0008234|0008270|0016579|0046872|0051301|0051322|0060564|0090231		No	No	No	No	2012-04-27 12:00:00
PCBD2	PCBD2	PHS2_HUMAN	84105	24474	Hsa.PCBD2	GC025502	pterin-4 alpha-carbinolamine dehydratase/dimerization cofactor of hepatocyte nuclear factor 1 alpha (TCF1) 2	Enzyme	Other	EC 4 (Lyases)	EC 4.2 (Carbon-Oxygen Lyases)	EC 4.2.1 (Hydro-Lyases)		4.2.1.96	4.2.1.96	4.2.1.96	4.2.1.96	No	No	Pterin-4-alpha-carbinolamine dehydratase family	Q9H0N5	No	IPR001533	0004505|0005515|0005575|0005634|0005739|0006729|0008124|0016829|0045893|0051289|0051291|0055114		No	No	No	No	2012-04-27 12:00:00
AS3MT	AS3MT	AS3MT_HUMAN	57412	17452	EC_2-1-1-137	GC120227	arsenic (+3 oxidation state) methyltransferase	Enzyme	Other	EC 2 (Transferases)	EC 2.1 (Transferring one-carbon groups)	EC 2.1.1 (Methyltransferases)		2.1.1.137	2.1.1.137	2.1.1.137	2.1.1.137	No	No	Methyltransferase superfamily	Q9HBK9	No	IPR013216	0005625|0005737|0005739|0005829|0008168|0009404|0016740|0018872|0030791|0030792|0046685		No	No	Yes	No	2012-04-27 12:00:00
GALNTL1	GALNTL1	GLTL1_HUMAN	57452	23233	Hsa.GALNTL1	GC009319	UDP-N-acetyl-alpha-D-galactosamine:polypeptide N-acetylgalactosaminyltransferase-like 1	Enzyme	Signal|Transmembrane	EC 2 (Transferases)	EC 2.4 (Glycosyltransferases)	EC 2.4.1 (Hexosyltransferases)		2.4.1.41	2.4.1.41	2.4.1.41	2.4.1.41	No	Yes	Glycosyltransferase 2 family, GalNAc-T subfamily	Q8N428	No	IPR000772|IPR001173	0000139|0004653|0005529|0005794|0005975|0016020|0016021|0016757		No	No	Yes	No	2012-04-27 12:00:00
PPM1H	PPM1H	PPM1H_HUMAN	57460	18583	Hsa.PPM1H	GC007881	protein phosphatase, Mg2+/Mn2+ dependent, 1H	Enzyme	Phosphatase	EC 3 (Hydrolases)	EC 3.1 (Acting on ester bonds)	EC 3.1.3 (Phosphoric Monoester Hydrolases)		3.1.3.16	3.1.3.16	3.1.3.16	3.1.3.16	No	No	PP2C family	Q9ULR3	No	IPR001932	0004721|0016787		No	No	No	No	2012-04-27 12:00:00
KIAA1161	KIAA1161	K1161_HUMAN	57462	19918	Hsa.KIAA1161	GC116014	KIAA1161	Enzyme	Signal|Transmembrane	EC 3 (Hydrolases)	EC 3.2 (Glycosylases)	EC 3.2.1 (Glycosidases, i.e. enzymes hydrolysing O- and S-glycosyl compounds)		3.2.1.-	3.2.1.-	3.2.1.-		No	Yes	Glycosyl hydrolase 31 family	Q6NSJ0	No	IPR000322|IPR013785|IPR017853	0004553|0005975|0016020|0016021|0031965|0043568|0048741|0051897		No	No	No	No	2012-04-27 12:00:00
USP31	USP31	UBP31_HUMAN	57478	20060	Hsa.USP31	GC012274	ubiquitin specific peptidase 31	Enzyme	Protease	EC 3 (Hydrolases)	EC 3.4 (Acting on peptide bonds (Peptidases))	EC 3.4.19 (Omega peptidases)		3.4.19.12|3.1.2.15	3.4.19.12	3.4.19.12	3.1.2.15	No	No	Peptidase C19 family	Q70CQ4	No	IPR001394	0004221|0006508|0006511|0008233|0008234		No	No	No	No	2012-04-27 12:00:00
NLN	NLN	NEUL_HUMAN	57486	16058	EC_3-4-24-16	GC025222	neurolysin (metallopeptidase M3 family)	Enzyme	Protease|Binding	EC 3 (Hydrolases)	EC 3.4 (Acting on peptide bonds (Peptidases))	EC 3.4.24 (Metalloendopeptidases)		3.4.24.16	3.4.24.16	3.4.24.16	3.4.24.16	No	Yes	Peptidase M3 family	Q9BYT8	No		0004222|0005737|0005739|0005758|0006508|0008233|0046872		No	No	Yes	No	2012-04-27 12:00:00
AARS2	AARS2	SYAM_HUMAN	57505	21022	EC_6-1-1-7	GC028002	alanyl-tRNA synthetase 2, mitochondrial (putative)	Enzyme	Binding	EC 6 (Ligases)	EC 6.1 (Forming Carbon-Oxygen Bonds)	EC 6.1.1 (Ligases Forming Aminoacyl-tRNA and Related Compounds)		6.1.1.7	6.1.1.7	6.1.1.7	6.1.1.7	No	No	Class-II aminoacyl-tRNA synthetase family	Q5JTZ9	No	IPR002318|IPR018162|IPR018163|IPR018165	0000049|0000166|0004813|0005524|0005737|0005739|0006418|0006419|0010467|0016874|0046872		No	No	Yes	No	2012-04-27 12:00:00
PDP2	PDP2	PDP2_HUMAN	57546	30263	Hsa.PDP2	GC011849	pyruvate dehyrogenase phosphatase catalytic subunit 2	Enzyme	Phosphatase|Binding	EC 3 (Hydrolases)	EC 3.1 (Acting on ester bonds)	EC 3.1.3 (Phosphoric Monoester Hydrolases)		3.1.3.43	3.1.3.43	3.1.3.43	3.1.3.43	No	Yes	PP2C family	Q9P2J9	No	IPR000222|IPR001932	0004724|0004741|0005739|0005759|0006090|0006470|0008287|0010510|0016787|0044281|0046872		No	No	No	No	2012-04-27 12:00:00
TAOK1	TAOK1	TAOK1_HUMAN	57551	29259	Hsa.TRGT-02044	GC012976	TAO kinase 1	Enzyme	Kinase|Binding	EC 2 (Transferases)	EC 2.7 (Transferring phosphorus-containing groups)	EC 2.7.11 (Protein-serine/threonine kinases)		2.7.11.1	2.7.11.1	2.7.11.1	2.7.11.1	No	Yes	Protein kinase superfamily, STE Ser/Thr protein kinase family, STE20 subfamily	Q7L7X3	No	IPR000719|IPR008271|IPR009057|IPR011009|IPR017441	0000087|0000166|0000236|0000278|0004672|0004674|0005524|0005737|0005829|0006281|0006468|0006915|0006974|0016301|0016740|0019901|0030295|0031572|0031577|0032874|0046330|0051493		No	No	Yes	No	2012-04-27 12:00:00
NCEH1	NCEH1	NCEH1_HUMAN	57552	29260	Hsa.AADACL1	GC023395	neutral cholesterol ester hydrolase 1	Enzyme	Signal|Transmembrane	EC 3 (Hydrolases)	EC 3.1 (Acting on ester bonds)	EC 3.1.1 (Carboxylic Ester Hydrolases)		3.1.1.-	3.1.1.-	3.1.1.-		No	Yes	'GDXG' lipolytic enzyme family	Q6PIU2	No	IPR002168|IPR013094	0004091|0005783|0005792|0008152|0016020|0016021|0016042|0016787		No	No	Yes	No	2012-04-27 12:00:00
MICAL3	MICAL3	MICA3_HUMAN	57553	24694	Hsa.MICAL3	GC161819	microtubule associated monoxygenase, calponin and LIM domain containing 3	Enzyme	Binding	EC 1 (Oxidoreductases)	EC 1.14 (Acting on paired donors, with incorporation or reduction of molecular oxygen)	EC 1.14.13 (With NADH or NADPH as one donor, and incorporation of one atom of oxygen)		1.14.13.-	1.14.13.-	1.14.13.-		No	No	Mical family	Q7RTP6	No	IPR001715|IPR001781|IPR002938|IPR003042|IPR011032|IPR022735	0005737|0005856|0008270|0016491|0046872	2D88	No	No	No	No	2012-04-27 12:00:00
USP35	USP35	UBP35_HUMAN	57558	20061	Hsa.USP35	GC005284	ubiquitin specific peptidase 35	Enzyme	Protease	EC 3 (Hydrolases)	EC 3.4 (Acting on peptide bonds (Peptidases))	EC 3.4.19 (Omega peptidases)		3.4.19.12|3.1.2.15	3.4.19.12	3.4.19.12	3.1.2.15	No	No	Peptidase C19 family	Q9P2H5	No	IPR001394|IPR016024|IPR018200	0004221|0005488|0006508|0006511|0008233|0008234		No	No	No	No	2012-04-27 12:00:00
STAMBPL1	STAMBPL1	STALP_HUMAN	57559	24105	Hsa.STAMBPL1	GC003612	STAM binding protein-like 1	Enzyme	Protease|Binding	EC 3 (Hydrolases)	EC 3.1 (Acting on ester bonds)	EC 3.1.2 (Thioester Hydrolases)		3.1.2.15|3.4.19.-	3.1.2.15	3.4.19.-	3.1.2.15	No	Yes	Peptidase M67C family	Q96FJ0	No	IPR000555	0005515|0006508|0008233|0008237|0046872	2ZNR|2ZNV	No	No	No	No	2012-04-27 12:00:00
TRMT5	TRMT5	TRM5_HUMAN	57570	23141	Hsa.TRMT5	GC009792	TRM5 tRNA methyltransferase 5 homolog (S. cerevisiae)	Enzyme	Other	EC 2 (Transferases)	EC 2.1 (Transferring one-carbon groups)	EC 2.1.1 (Methyltransferases)		2.1.1.31|2.1.1.228	2.1.1.31|2.1.1.228	2.1.1.228	2.1.1.31	No	No	TRM5 / TYW2 family	Q32P41	No		0005634|0005737|0005739|0005759|0008033|0008168|0016740		No	No	Yes	No	2012-04-27 12:00:00
CARNS1	CARNS1	CRNS1_HUMAN	57571	29268	Hsa.ATPGD1	GC005171	carnosine synthase 1	Enzyme	Binding	EC 6 (Ligases)	EC 6.3 (Forming Carbon-Nitrogen Bonds)	EC 6.3.2 (AcidAmino-Acid Ligases (Peptide Synthases))		6.3.2.11	6.3.2.11	6.3.2.11		No	No		A5YM72	No	IPR002919|IPR003806|IPR005479|IPR011761|IPR013816|IPR016185	0000166|0005524|0005575|0016874|0035499|0046872|0047730		No	No	No	No	2012-04-27 12:00:00
USP36	USP36	UBP36_HUMAN	57602	20062	Hsa.USP36	GC014425	ubiquitin specific peptidase 36	Enzyme	Protease	EC 3 (Hydrolases)	EC 3.4 (Acting on peptide bonds (Peptidases))	EC 3.4.19 (Omega peptidases)		3.4.19.12|3.1.2.15	3.4.19.12	3.4.19.12	3.1.2.15	No	No	Peptidase C19 family	Q9P275	No	IPR001394|IPR003006|IPR018200	0004221|0005634|0005730|0006508|0006511|0008233|0008234		No	No	No	No	2012-04-27 12:00:00
DHODH	DHODH	PYRD_HUMAN	1723	2867	EC_1-3-5-2	GC011923	dihydroorotate dehydrogenase (quinone)	Enzyme	Transmembrane	EC 1 (Oxidoreductases)	EC 1.3 (Acting on the CH-CH group of donors)	EC 1.3.5 (With a quinone or related compound as acceptor)	Binding Protein	1.3.5.2|1.3.3.1	1.3.5.2	1.3.5.2	1.3.3.1	No	No	Dihydroorotate dehydrogenase family, Type 2 subfamily	Q02127	No		0004152|0004158|0005739|0005743|0006206|0006207|0006221|0006222|0016020|0016021|0016491|0043065|0044281|0046134|0055086|0090140	1D3H|1D3G|2B0M|2BXV|2FPT|2FPV|2FPY|2FQI|2PRH|2PRL|2PRM|3G0U|3G0X|3FJ6|3FJL|3F1Q|3KVJ|3KVK|3KVL|3KVM|2WV8|3U2O	No	Yes	Yes	No	2012-04-27 12:00:00
DHPS	DHPS	DHYS_HUMAN	1725	2869	EC_2-5-1-46	GC139070	deoxyhypusine synthase	Enzyme	Other	EC 2 (Transferases)	EC 2.5 (Transferring alkyl or aryl groups, other than methyl groups)	EC 2.5.1 (Transferring Alkyl or Aryl Groups, Other than Methyl Groups)		2.5.1.46	2.5.1.46	2.5.1.46	2.5.1.46	No	No	Deoxyhypusine synthase family	P49366	No	IPR002773	0005515|0005829|0006412|0008284|0008612|0016740|0034038|0043687|0044267|0050983|0051289	1DHS|1RLZ|1ROZ|1RQD	No	No	Yes	No	2012-04-27 12:00:00
CYB5R3	CYB5R3	NB5R3_HUMAN	1727	2873	EC_1-6-2-2	GC139418	cytochrome b5 reductase 3	Enzyme	Other	EC 1 (Oxidoreductases)	EC 1.6 (Acting on NADH or NADPH)	EC 1.6.2 (With a heme protein as acceptor)		1.6.2.2	1.6.2.2	1.6.2.2	1.6.2.2	No	No	Flavoprotein pyridine nucleotide cytochrome reductase family	P00387	No	IPR001433|IPR001709|IPR001834|IPR008333|IPR017927|IPR017938	0004128|0005737|0005739|0005741|0005783|0005789|0005833|0006695|0006766|0006767|0008015|0016020|0016491|0019852|0044281|0071949	1UMK	No	No	Yes	No	2012-04-27 12:00:00
NQO1	NQO1	NQO1_HUMAN	1728	2874	EC_1-6-5-2	GC106462	NAD(P)H dehydrogenase, quinone 1	Enzyme	Other	EC 1 (Oxidoreductases)	EC 1.6 (Acting on NADH or NADPH)	EC 1.6.5 (With a quinone or similar compound as acceptor)		1.6.5.2	1.6.5.2	1.6.5.2	1.6.5.2	No	No	NAD(P)H dehydrogenase (quinone) family	P15559	No	IPR003680	0003955|0004128|0005515|0005737|0005829|0006521|0006805|0006809|0006979|0007271|0009055|0009636|0016491|0034641|0043086|0043525|0044281|0050662	1D4A|1QBG|1DXO|1H69|1H66|1GG5|1KBQ|1KBO|2F1O|3JSX	No	No	Yes	No	2012-04-27 12:00:00
SEPT1	SEPT1	SEPT1_HUMAN	1731	2879	Hsa.SEPT1	GC106197	septin 1	Enzyme	Binding	EC 3 (Hydrolases)	EC 3.1 (Acting on ester bonds)	EC 3.1.5 (Triphosphoric Monoester Hydrolases)		3.1.5.1	3.1.5.1			No	No	Septin family	Q8WYJ6	No	IPR000038	0000166|0005515|0005525|0005737|0005815|0005856|0007049|0031105|0051301		No	No	No	No	2012-04-27 12:00:00
DIO1	DIO1	IOD1_HUMAN	1733	2883	Hsa.DIO1	GC000511	deiodinase, iodothyronine, type I	Enzyme	Transmembrane	EC 1 (Oxidoreductases)	EC 1.97 (Other oxidoreductases)	EC 1.97.1 (Sole sub-subclass for oxidoreductases that do not belong in the other subclasses)		1.97.1.10	1.97.1.10	1.97.1.10	1.97.1.10	No	No	Iodothyronine deiodinase family	P49895	No	IPR000643|IPR012336	0004800|0005783|0005789|0005792|0005886|0006590|0008430|0016021|0034641|0042446|0044281		No	No	Yes	No	2012-04-27 12:00:00
DIO2	DIO2	IOD2_HUMAN	1734	2884	EC_1-97-1-10	GC009902	deiodinase, iodothyronine, type II	Enzyme	Transmembrane	EC 1 (Oxidoreductases)	EC 1.97 (Other oxidoreductases)	EC 1.97.1 (Sole sub-subclass for oxidoreductases that do not belong in the other subclasses)		1.97.1.10	1.97.1.10	1.97.1.10	1.97.1.10	No	No	Iodothyronine deiodinase family	Q92813	No	IPR000643	0001514|0004800|0005886|0006590|0008430|0016020|0016021|0031625|0034641|0042403|0042446|0044281		No	No	Yes	No	2012-04-27 12:00:00
CPA5	CPA5	CBPA5_HUMAN	93979	15722	Hsa.CPA5	GC029306	carboxypeptidase A5	Enzyme	Protease|Signal|Binding	EC 3 (Hydrolases)	EC 3.4 (Acting on peptide bonds (Peptidases))	EC 3.4.17 (Metallocarboxypeptidases)		3.4.17.1	3.4.17.1	3.4.17.1	3.4.17.1	No	Yes	Peptidase M14 family	Q8WXQ8	No	IPR000834|IPR003146|IPR009020	0004181|0005576|0006508|0008152|0008233|0008237|0008270|0046872		No	No	Yes	No	2012-04-27 12:00:00
FTMT	FTMT	FTMT_HUMAN	94033	17345	Hsa.FTMT	GC025428	ferritin mitochondrial	Enzyme	Binding	EC 1 (Oxidoreductases)	EC 1.16 (Oxidizing metal ions)	EC 1.16.3 (With oxygen as acceptor)		1.16.3.1	1.16.3.1	1.16.3.1	1.16.3.1	No	No	Ferritin family	Q8N4E7	No	IPR008331|IPR009040|IPR009078|IPR012347|IPR014034	0004322|0005739|0006826|0006879|0008199|0008284|0046914|0051347|0051349|0051353	1R03	No	No	No	No	2012-04-27 12:00:00
TGS1	TGS1	TGS1_HUMAN	96764	17843	Hsa.TGS1	GC030637	trimethylguanosine synthase 1	Enzyme	Other	EC 2 (Transferases)	EC 2.1 (Transferring one-carbon groups)	EC 2.1.1 (Methyltransferases)		2.1.1.-	2.1.1.-	2.1.1.-		No	No	Methyltransferase superfamily, Trimethylguanosine synthase family	Q96RS0	No	IPR019012	0000387|0001510|0005634|0005654|0005737|0005829|0006355|0008168|0009452|0010467|0015030|0016070|0016740|0022613|0030532|0034660|0044255|0044281|0071164|0071167	3GDH|3EGI	No	No	No	No	2012-04-27 12:00:00
EGLN2	EGLN2	EGLN2_HUMAN	112398	14660	Hsa.EGLN2	GC015649	egl nine homolog 2 (C. elegans)	Enzyme	Binding	EC 1 (Oxidoreductases)	EC 1.14 (Acting on paired donors, with incorporation or reduction of molecular oxygen)	EC 1.14.11 (With 2-oxoglutarate as one donor, and incorporation of one atom each of oxygen into both donors)		1.14.11.29|1.14.11.2	1.14.11.29	1.14.11.29	1.14.11.2	No	No		Q96KS0	No	IPR001452|IPR001806|IPR005123|IPR011511	0001558|0001666|0005634|0008198|0016702|0016706|0019826|0030520|0031418|0043523|0045454|0045732|0046872		No	No	Yes	No	2012-04-27 12:00:00
EGLN3	EGLN3	EGLN3_HUMAN	112399	14661	Hsa.EGLN3	GC009681	egl nine homolog 3 (C. elegans)	Enzyme	Binding	EC 1 (Oxidoreductases)	EC 1.14 (Acting on paired donors, with incorporation or reduction of molecular oxygen)	EC 1.14.11 (With 2-oxoglutarate as one donor, and incorporation of one atom each of oxygen into both donors)		1.14.11.29|1.14.11.2	1.14.11.29	1.14.11.29	1.14.11.2	No	No		Q9H6Z9	No		0001666|0005506|0005515|0005634|0005737|0006915|0006919|0016702|0016706|0018126|0031418|0042127|0043523|0046872		No	No	Yes	No	2012-04-27 12:00:00
ERI2	ERI2	ERI2_HUMAN	112479	30541	Hsa.ERI2	GC012254	ERI1 exoribonuclease family member 2	Enzyme	Binding	EC 3 (Hydrolases)	EC 3.1 (Acting on ester bonds)			3.1.-.-	3.1.-.-	3.1.-.-		No	No	ERI2 family	A8K979	No	IPR005176|IPR012337|IPR013520	0003676|0004527|0005622|0008270|0016787|0046872		No	No	No	No	2012-04-27 12:00:00
SAT2	SAT2	SAT2_HUMAN	112483	23160	Hsa.SAT2	GC013697	spermidine/spermine N1-acetyltransferase family member 2	Enzyme	Other	EC 2 (Transferases)	EC 2.3 (Acyltransferases)	EC 2.3.1 (Transferring groups other than amino-acyl groups)		2.3.1.57	2.3.1.57	2.3.1.57	2.3.1.57	No	No	Acetyltransferase family	Q96F10	No	IPR000182|IPR016181	0004145|0005737|0016746	2BEI|2Q4V	No	No	Yes	No	2012-04-27 12:00:00
MYLK2	MYLK2	MYLK2_HUMAN	85366	16243	Hsa.MYLK2	GC019538	myosin light chain kinase 2	Enzyme	Kinase|Binding	EC 2 (Transferases)	EC 2.7 (Transferring phosphorus-containing groups)	EC 2.7.11 (Protein-serine/threonine kinases)		2.7.11.18	2.7.11.18	2.7.11.18	2.7.11.18	No	Yes	Protein kinase superfamily, CAMK Ser/Thr protein kinase family	Q9H1R3	No	IPR000719|IPR008271|IPR011009|IPR017441	0000166|0004683|0004687|0005515|0005516|0005524|0005634|0005737|0006833|0006941|0007274|0008021|0010628|0014069|0014816|0018107|0030017|0031448|0032027|0032971|0035914|0043025|0043195|0043197|0043408|0046777|0048168|0048489|0051272|0051726|0055007|0055008|0060048	3KF9	No	No	Yes	No	2012-04-27 12:00:00
DCLK3	DCLK3	DCLK3_HUMAN	85443	19005	Hsa.DCLK3	GC022736	doublecortin-like kinase 3	Enzyme	Kinase|Binding	EC 2 (Transferases)	EC 2.7 (Transferring phosphorus-containing groups)	EC 2.7.11 (Protein-serine/threonine kinases)	Transferase|Phosphotransferase|Serine/Threonine Kinase	2.7.11.1	2.7.11.1	2.7.11.1	2.7.11.1	No	Yes	Protein kinase superfamily, CAMK Ser/Thr protein kinase family, CaMK subfamily	Q9C098	No	IPR000719|IPR011009|IPR017441	0000166|0004674|0005524|0005634|0005737		No	Yes	No	No	2012-04-27 12:00:00
SSH2	SSH2	SSH2_HUMAN	85464	30580	Hsa.SSH2	GC013878	slingshot homolog 2 (Drosophila)	Enzyme	Phosphatase|Binding	EC 3 (Hydrolases)	EC 3.1 (Acting on ester bonds)	EC 3.1.3 (Phosphoric Monoester Hydrolases)		3.1.3.48|3.1.3.16	3.1.3.48|3.1.3.16	3.1.3.16|3.1.3.48	3.1.3.16|3.1.3.48	No	Yes	Protein-tyrosine phosphatase family	Q76I76	No	IPR000340|IPR000387|IPR014876|IPR020422	0003779|0004721|0004725|0005737|0005856|0006470|0008064|0008138|0010591|0016787|0030036|0050770	2NT2	No	No	No	No	2012-04-27 12:00:00
EPT1	EPT1	EPT1_HUMAN	85465	29361	EntrezGene_85465	GC017105	ethanolaminephosphotransferase 1 (CDP-ethanolamine-specific)	Enzyme	Transmembrane|Binding	EC 2 (Transferases)	EC 2.7 (Transferring phosphorus-containing groups)	EC 2.7.8 (Transferases for other substituted phosphate groups)		2.7.8.1	2.7.8.1	2.7.8.1	2.7.8.1	No	Yes	CDP-alcohol phosphatidyltransferase class-I family	Q9C0D9	No	IPR000462	0004307|0008654|0016020|0016021|0016740|0016780|0046872		No	No	No	No	2012-04-27 12:00:00
PSKH2	PSKH2	KPSH2_HUMAN	85481	18997	Hsa.PSKH2	GC031347	protein serine kinase H2	Enzyme	Kinase|Binding	EC 2 (Transferases)	EC 2.7 (Transferring phosphorus-containing groups)	EC 2.7.11 (Protein-serine/threonine kinases)		2.7.11.1	2.7.11.1	2.7.11.1	2.7.11.1	No	Yes	Protein kinase superfamily, CAMK Ser/Thr protein kinase family	Q96QS6	No	IPR000719|IPR011009|IPR017441	0000166|0004674|0005524		No	No	Yes	No	2012-04-27 12:00:00
F10	F10	FA10_HUMAN	2159	3528	EC_3-4-21-6	GC008642	coagulation factor X	Enzyme	Protease|Signal	EC 3 (Hydrolases)	EC 3.4 (Acting on peptide bonds (Peptidases))	EC 3.4.21 (Serine endopeptidases)	Hydrolase|Protease|Serine Endopeptidase	3.4.21.6	3.4.21.6	3.4.21.6	3.4.21.6	No	Yes	Peptidase S1 family	P00742	No	IPR000152|IPR000294|IPR000742|IPR001254|IPR001314|IPR006209|IPR009003|IPR013032|IPR017857|IPR018097|IPR018114	0004252|0005509|0005515|0005543|0005576|0005624|0005788|0005792|0005796|0005886|0006508|0007596|0007597|0007598|0008233|0017187|0030335|0031233|0043687|0044267|0051897	1HCG|1FAX|1FXY|1XKB|1XKA|1F0S|1F0R|1EZQ|1FJS|1C5M|1G2M|1G2L|1KSN|1MQ6|1MQ5|1NFY|1NFX|1NFW|1NFU|1LQD|1LPZ|1LPK|1LPG|1P0S|1IQN|1IQM|1IQL|1IQK|1IQJ|1IQI|1IQH|1IQG|1IQF|1IQE|1IOE|1V3X|2BOK|1WU1|2BMG|1Z6E|2BOH|2BQ6|2BQ7|2BQW|2GD4|2CJI|2FZZ|2D1J|2J4I|2G00|2J2U|2J34|2J38|2H9E|2J94|2J95|2UWL|2UWO|2UWP|2P93|2P94|2P95|2P16|2P3U|2PR3|2Q1J|2P3F|2P3T|2RA0|2EI6|2EI7|2EI8|2PHB|3CEN|3CS7|2W26|2VH0|2VH6|3ENS|2JKH…	No	Yes	Yes	No	2012-04-27 12:00:00
INPP5B	INPP5B	I5P2_HUMAN	3633	6077	EC_3-1-3-36	GC123689	inositol polyphosphate-5-phosphatase, 75kDa	Enzyme	Other	EC 3 (Hydrolases)	EC 3.1 (Acting on ester bonds)	EC 3.1.3 (Phosphoric Monoester Hydrolases)	Hydrolase|Phosphoprotein Phosphatase	3.1.3.36	3.1.3.36	3.1.3.36	3.1.3.36	No	No	Inositol 1,4,5-trisphosphate 5-phosphatase type II family	P32019	No	IPR000198|IPR005135|IPR008936	0004439|0005515|0005622|0005737|0005829|0007165|0007264|0015630|0016020|0016787|0046854|0046856|0051056|0052658	3MTC|3N9V	No	Yes	No	No	2012-04-27 12:00:00
INPP5D	INPP5D	SHIP1_HUMAN	3635	6079	Hsa.INPP5D	GC139169	inositol polyphosphate-5-phosphatase, 145kDa	Enzyme	Binding	EC 3 (Hydrolases)	EC 3.1 (Acting on ester bonds)	EC 3.1.3 (Phosphoric Monoester Hydrolases)	Hydrolase|Phosphoprotein Phosphatase	3.1.3.n1|3.1.3.86	3.1.3.n1|3.1.3.86	3.1.3.86		No	No	Inositol 1,4,5-trisphosphate 5-phosphatase family	Q92835	No	IPR000980|IPR005135	0004445|0005515|0005625|0005737|0005829|0005884|0005886|0006796|0007165|0007596|0008285|0008340|0009968|0016064|0016311|0016787|0017124|0030487|0030863|0030889|0034594|0035556|0043065|0045409|0045579|0045648|0045656|0045659|0045671|0045779|0046854|0050777|0050852|0050900|0051425	2YSX	No	Yes	No	No	2012-04-27 12:00:00
INPPL1	INPPL1	SHIP2_HUMAN	3636	6080	Hsa.INPPL1	GC005223	inositol polyphosphate phosphatase-like 1	Enzyme	Binding	EC 3 (Hydrolases)	EC 3.1 (Acting on ester bonds)	EC 3.1.3 (Phosphoric Monoester Hydrolases)		3.1.3.n1|3.1.3.86	3.1.3.n1|3.1.3.86	3.1.3.86		No	No	Inositol 1,4,5-trisphosphate 5-phosphatase family	O15357	No	IPR000980|IPR001660|IPR005135|IPR011510|IPR013761	0003779|0005515|0005547|0005737|0005794|0005829|0005856|0005886|0006006|0006897|0007015|0007155|0007420|0008156|0008285|0009791|0010629|0010642|0010977|0016787|0017124|0030027|0030479|0032868|0032957|0042169|0042493|0043407|0043569|0044255|0046627|0046854	2K4P|3NR8|2KSO	No	No	No	No	2012-04-27 12:00:00
INSR	INSR	INSR_HUMAN	3643	6091	Hsa.INSR	GC114542	insulin receptor	Enzyme	Kinase|Signal|Transmembrane|Binding	EC 2 (Transferases)	EC 2.7 (Transferring phosphorus-containing groups)	EC 2.7.10 (Protein-tyrosine kinases)	Protein Tyrosine Kinase	2.7.10.1	2.7.10.1	2.7.10.1	2.7.10.1	No	Yes	Protein kinase superfamily, Tyr protein kinase family, Insulin receptor subfamily	P06213	No	IPR000494|IPR000719|IPR001245|IPR002011|IPR003961|IPR006211|IPR008266|IPR009030|IPR011009|IPR013783|IPR017441	0000166|0000187|0001933|0001934|0003007|0004713|0004716|0004872|0005009|0005159|0005515|0005524|0005525|0005625|0005634|0005768|0005792|0005829|0005886|0005887|0005899|0005901|0005975|0006355|0007186|0008284|0008286|0009725|0009749|0009887|0010008|0010042|0010310|0010560|0010629|0014823|0016020|0018108|0019087|0019903|0019904|0023014|0030238|0030335|0031017|0031405|0031667|0031994|0031995|0032147…	1IRK|1IR3|1GAG|1I44|1P14|1RQQ|2AUH|2B4S|2HR7|2DTG|3BU3|3BU5|3BU6|2Z8C|3EKK|3EKN|3ETA|3LOH	No	Yes	Yes	No	2012-04-27 12:00:00
INSRR	INSRR	INSRR_HUMAN	3645	6093	Hsa.INSRR	GC002669	insulin receptor-related receptor	Enzyme	Kinase|Signal|Transmembrane|Binding	EC 2 (Transferases)	EC 2.7 (Transferring phosphorus-containing groups)	EC 2.7.10 (Protein-tyrosine kinases)	Protein Tyrosine Kinase	2.7.10.1	2.7.10.1	2.7.10.1	2.7.10.1	No	Yes	Protein kinase superfamily, Tyr protein kinase family, Insulin receptor subfamily	P14616	No	IPR000494|IPR000719|IPR001245|IPR002011|IPR003961|IPR006211|IPR008266|IPR009030|IPR010916|IPR011009|IPR013783|IPR017441	0000166|0004714|0004872|0005524|0005887|0007169|0016020|0030238|0031532|0043548|0043560|0046777|0071469		No	Yes	Yes	No	2012-04-27 12:00:00
IRAK1	IRAK1	IRAK1_HUMAN	3654	6112	Hsa.IRAK1	GC034183	interleukin-1 receptor-associated kinase 1	Enzyme	Kinase|Binding	EC 2 (Transferases)	EC 2.7 (Transferring phosphorus-containing groups)	EC 2.7.11 (Protein-serine/threonine kinases)	Transferase|Phosphotransferase|Serine/Threonine Kinase	2.7.11.1|2.7.10.2	2.7.11.1	2.7.11.1	2.7.10.2|2.7.11.1	No	Yes	Protein kinase superfamily, TKL Ser/Thr protein kinase family, Pelle subfamily	P51617	No	IPR000719|IPR011009|IPR011029	0000166|0000187|0001959|0002224|0002755|0002756|0004672|0004674|0004704|0004842|0005149|0005515|0005524|0005624|0005634|0005737|0005829|0005886|0006468|0006916|0007165|0007178|0007250|0007254|0008063|0010008|0016301|0016567|0031663|0032088|0032494|0032496|0034130|0034134|0034138|0034142|0035666|0035872|0038061|0042803|0043123|0043507|0045087|0045323|0045892|0045893|0046777|0046982|0048011|0051092…		No	Yes	Yes	No	2012-04-27 12:00:00
ISG20	ISG20	ISG20_HUMAN	3669	6130	Hsa.ISG20	GC010627	interferon stimulated exonuclease gene 20kDa	Enzyme	Binding	EC 3 (Hydrolases)	EC 3.1 (Acting on ester bonds)	EC 3.1.13 (Exoribonucleases Producing 5'-Phosphomonoesters)		3.1.13.1	3.1.13.1	3.1.13.1	3.1.13.1	No	No	Exonuclease superfamily	Q96AZ6	No	IPR012337	0000175|0000738|0003723|0004527|0005622|0005634|0005654|0006364|0006401|0008283|0008310|0008859|0009615|0016605|0016787|0019221|0045087|0046872|0060337	1WLJ	No	No	No	No	2012-04-27 12:00:00
EIF6	EIF6	IF6_HUMAN	3692	6159	Hsa.EIF6	GC159117	eukaryotic translation initiation factor 6	Enzyme	Other	EC 3 (Hydrolases)	EC 3.6 (Acting on acid anhydrides)	EC 3.6.5 (Acting on GTP; involved in cellular and subcellular movement)		3.6.5.3	3.6.5.3			No	No	EIF-6 family	P56537	No	IPR002769	0003743|0005515|0005634|0005638|0005730|0005737|0042254|0042256|0043022		No	No	No	No	2012-04-27 12:00:00
ITK	ITK	ITK_HUMAN	3702	6171	Hsa.ITK	GC025666	IL2-inducible T-cell kinase	Enzyme	Kinase|Binding	EC 2 (Transferases)	EC 2.7 (Transferring phosphorus-containing groups)	EC 2.7.10 (Protein-tyrosine kinases)	Transferase|Phosphotransferase|Tyrosine Kinase	2.7.10.2	2.7.10.2	2.7.10.2	2.7.10.2	No	Yes	Protein kinase superfamily, Tyr protein kinase family, TEC subfamily	Q08881	No	IPR000719|IPR000980|IPR001245|IPR001452|IPR001562|IPR001849|IPR008266|IPR011009|IPR011993|IPR013315|IPR017441	0000166|0001816|0001865|0002250|0004715|0005515|0005524|0005737|0005829|0006968|0007165|0007202|0032609|0032633|0035556|0042110|0046872|0050852	1SM2|1SNU|1SNX|2E6I|2YUQ|3MIY|3MJ1|3MJ2|3QGW|3QGY|3T9T	No	Yes	Yes	No	2012-04-27 12:00:00
STT3A	STT3A	STT3A_HUMAN	3703	6172	Hsa.STT3A	GC005532	STT3, subunit of the oligosaccharyltransferase complex, homolog A (S. cerevisiae)	Enzyme	Transmembrane	EC 2 (Transferases)	EC 2.4 (Glycosyltransferases)	EC 2.4.1 (Hexosyltransferases)		2.4.1.119	2.4.1.119	2.4.1.119	2.4.1.119	No	No	STT3 family	P46977	No	IPR003674	0004579|0005624|0005783|0005789|0006486|0008250|0016020|0016021|0016740|0018279|0043687|0044267		No	No	Yes	No	2012-04-27 12:00:00
HADHA	HADHA	ECHA_HUMAN	3030	4801	EC_1-1-1-211	GC018331	hydroxyacyl-CoA dehydrogenase/3-ketoacyl-CoA thiolase/enoyl-CoA hydratase (trifunctional protein), alpha subunit	Enzyme	Other	EC 1 (Oxidoreductases)|EC 4 (Lyases)	EC 1.1 (Acting on the CH-OH group of donors)|EC 4.2 (Carbon-Oxygen Lyases)	EC 1.1.1 (With NAD or NADP as acceptor)|EC 4.2.1 (Hydro-Lyases)		1.1.1.211|4.2.1.17	1.1.1.211|4.2.1.17	4.2.1.17|1.1.1.211	1.1.1.211|4.2.1.17	No	No	Enoyl-CoA hydratase/isomerase family; 3-hydroxyacyl-CoA dehydrogenase family	P40939	No	IPR001753|IPR006108|IPR006176|IPR006180|IPR008927|IPR013328|IPR016040|IPR018376	0000062|0003857|0003985|0004300|0005515|0005730|0005737|0005739|0005743|0005759|0006631|0006635|0016491|0016507|0016508|0016509|0016829|0032868|0042493|0042645|0044255|0044281|0051287		No	No	Yes	No	2012-04-27 12:00:00
HADHB	HADHB	ECHB_HUMAN	3032	4803	Hsa.HADHB	GC017104	hydroxyacyl-CoA dehydrogenase/3-ketoacyl-CoA thiolase/enoyl-CoA hydratase (trifunctional protein), beta subunit	Enzyme	Other	EC 2 (Transferases)	EC 2.3 (Acyltransferases)	EC 2.3.1 (Transferring groups other than amino-acyl groups)		2.3.1.16	2.3.1.16	2.3.1.16	2.3.1.16	No	No	Thiolase family	P55084	No	IPR016038|IPR016039|IPR020610|IPR020613|IPR020615|IPR020616|IPR020617	0000062|0003857|0003988|0004300|0005515|0005739|0005740|0005743|0005759|0006631|0006635|0016507|0016508|0016509|0016747|0042645|0044255|0044281|0051287|0055114		No	No	Yes	No	2012-04-27 12:00:00
HADH	HADH	HCDH_HUMAN	3033	4799	EC_1-1-1-35	GC023956	hydroxyacyl-CoA dehydrogenase	Enzyme	Other	EC 1 (Oxidoreductases)	EC 1.1 (Acting on the CH-OH group of donors)	EC 1.1.1 (With NAD or NADP as acceptor)		1.1.1.35	1.1.1.35	1.1.1.35	1.1.1.35	No	No	3-hydroxyacyl-CoA dehydrogenase family	Q16836	No	IPR006108|IPR006176|IPR006180|IPR008927|IPR013328|IPR016040	0000166|0003857|0005634|0005730|0005737|0005739|0005743|0005759|0006631|0006635|0009725|0014823|0016491|0032868|0042493|0044255|0044281|0046676|0050662|0070403	2HDH|3HAD|1F0Y|1F17|1F14|1F12|1IL0|1M76|1M75|1LSO|1LSJ|3RQS	No	No	Yes	No	2012-04-27 12:00:00
HAL	HAL	HUTH_HUMAN	3034	4806	EC_4-3-1-3	GC007996	histidine ammonia-lyase	Enzyme	Other	EC 4 (Lyases)	EC 4.3 (Carbon-Nitrogen Lyases)	EC 4.3.1 (Ammonia-Lyases)		4.3.1.3	4.3.1.3	4.3.1.3	4.3.1.3	No	No	PAL/histidase family	P42357	No	IPR001106|IPR008948|IPR022313	0003824|0004397|0005625|0005737|0005829|0006548|0009058|0016829|0016841|0034641|0044281		No	No	Yes	No	2012-04-27 12:00:00
ENPEP	ENPEP	AMPE_HUMAN	2028	3355	EC_3-4-11-7	GC023969	glutamyl aminopeptidase (aminopeptidase A)	Enzyme	Protease|Signal|Transmembrane|Binding	EC 3 (Hydrolases)	EC 3.4 (Acting on peptide bonds (Peptidases))	EC 3.4.11 (Aminopeptidases)		3.4.11.7	3.4.11.7	3.4.11.7	3.4.11.7	No	Yes	Peptidase M1 family	Q07075	No	IPR014782	0001525|0002005|0003081|0004177|0005887|0005903|0006508|0007267|0008152|0008233|0008237|0008270|0008283|0009897|0016020|0016324|0016477|0031410|0032835|0045177|0046872|0070006		No	No	Yes	No	2012-04-27 12:00:00
EP300	EP300	EP300_HUMAN	2033	3373	Hsa.EP300	GC021117	E1A binding protein p300	Enzyme	Binding	EC 2 (Transferases)	EC 2.3 (Acyltransferases)	EC 2.3.1 (Transferring groups other than amino-acyl groups)		2.3.1.48	2.3.1.48	2.3.1.48	2.3.1.48	No	No		Q09472	No	IPR000197|IPR000433|IPR001487|IPR003101|IPR009110|IPR010303|IPR011011|IPR013178|IPR014744|IPR018359	0000122|0000123|0000785|0000978|0001047|0001102|0001666|0001756|0001889|0001934|0003677|0003682|0003713|0003823|0004402|0004468|0005515|0005634|0005654|0005667|0005730|0005737|0005813|0006355|0006915|0007049|0007399|0007507|0007519|0008013|0008134|0008270|0009749|0009887|0010560|0014070|0016407|0016573|0016746|0018076|0018393|0030324|0031324|0031325|0031490|0032025|0032092|0032403|0032526|0032967…	1L3E|1P4Q|3BIY|2K8F|3I3J|3IO2|3P57	No	No	Yes	No	2012-04-27 12:00:00
EPHA1	EPHA1	EPHA1_HUMAN	2041	3385	Hsa.EPHA1	GC030301	EPH receptor A1	Enzyme	Kinase|Signal|Transmembrane|Binding	EC 2 (Transferases)	EC 2.7 (Transferring phosphorus-containing groups)	EC 2.7.10 (Protein-tyrosine kinases)	Protein Tyrosine Kinase	2.7.10.1	2.7.10.1	2.7.10.1	2.7.10.1	No	Yes	Protein kinase superfamily, Tyr protein kinase family, Ephrin receptor subfamily	P21709	No	IPR000719|IPR001090|IPR001245|IPR001426|IPR001660|IPR003961|IPR008266|IPR008979|IPR009030|IPR011009|IPR013032|IPR013761|IPR013783|IPR017441|IPR021129	0000166|0001954|0004672|0004872|0005005|0005524|0005886|0005887|0006469|0007155|0007166|0008284|0018108|0019901|0030335|0030336|0032314|0032862|0034446|0045766|0046777|0051496	2K1K|2K1L|3HIL|3KKA	No	Yes	Yes	No	2012-04-27 12:00:00
EPHA3	EPHA3	EPHA3_HUMAN	2042	3387	Hsa.EPHA3	GC022056	EPH receptor A3	Enzyme	Kinase|Signal|Transmembrane|Binding	EC 2 (Transferases)	EC 2.7 (Transferring phosphorus-containing groups)	EC 2.7.10 (Protein-tyrosine kinases)	Protein Tyrosine Kinase	2.7.10.1	2.7.10.1	2.7.10.1	2.7.10.1	No	Yes	Protein kinase superfamily, Tyr protein kinase family, Ephrin receptor subfamily	P29320	No	IPR000719|IPR001090|IPR001245|IPR001426|IPR001660|IPR003961|IPR008266|IPR008979|IPR009030|IPR011009|IPR011510|IPR011641|IPR013032|IPR013761|IPR013783|IPR017441	0000166|0001660|0004872|0005004|0005515|0005524|0005576|0005769|0005886|0005887|0006915|0007155|0010717|0010976|0016477|0032319|0032496|0032956|0034097|0048013|0051893|0070507|0071300|0097155|0097156	2GSF|2QO2|2QO7|2QO9|2QOB|2QOC|2QOD|2QOF|2QOI|2QOK|2QOL|2QON|2QOO|2QOQ|3DZQ|3FXX|3FY2	No	Yes	Yes	No	2012-04-27 12:00:00
FTSJ2	FTSJ2	RRMJ2_HUMAN	29960	16352	Hsa.FTSJ2	GC029570	FtsJ homolog 2 (E. coli)	Enzyme	Other	EC 2 (Transferases)	EC 2.1 (Transferring one-carbon groups)	EC 2.1.1 (Methyltransferases)		2.1.1.-	2.1.1.-	2.1.1.-		No	No	Methyltransferase superfamily, RlmE family	Q9UI43	No	IPR002877	0003676|0005634|0005730|0005739|0006364|0008168|0008283|0008650|0016740|0031167	2NYU	No	No	Yes	No	2012-04-27 12:00:00
INPP4A	INPP4A	INP4A_HUMAN	3631	6074	Hsa.INPP4A	GC161735	inositol polyphosphate-4-phosphatase, type I, 107kDa	Enzyme	Other	EC 3 (Hydrolases)	EC 3.1 (Acting on ester bonds)	EC 3.1.3 (Phosphoric Monoester Hydrolases)		3.1.3.66	3.1.3.66	3.1.3.66	3.1.3.66	No	No	Inositol 3,4-bisphosphate 4-phosphatase family	Q96PE3	No	IPR008973	0007165|0016316|0016787|0034597		No	No	No	No	2012-04-27 12:00:00
INPP5A	INPP5A	I5P1_HUMAN	3632	6076	EC_3-1-3-56	GC003883	inositol polyphosphate-5-phosphatase, 40kDa	Enzyme	Other	EC 3 (Hydrolases)	EC 3.1 (Acting on ester bonds)	EC 3.1.3 (Phosphoric Monoester Hydrolases)	Hydrolase|Phosphoprotein Phosphatase	3.1.3.56	3.1.3.56	3.1.3.56	3.1.3.56	No	No	Inositol 1,4,5-trisphosphate 5-phosphatase type I family	Q14642	No	IPR005135	0004445|0007154|0016020|0016787|0042731|0046854|0052658|0052659		No	Yes	No	No	2012-04-27 12:00:00
HSD11B1	HSD11B1	DHI1_HUMAN	3290	5208	Hsa.HSD11B1	GC001398	hydroxysteroid (11-beta) dehydrogenase 1	Enzyme	Signal|Transmembrane	EC 1 (Oxidoreductases)	EC 1.1 (Acting on the CH-OH group of donors)	EC 1.1.1 (With NAD or NADP as acceptor)	Oxidoreductase|Dehydrogenase	1.1.1.146	1.1.1.146	1.1.1.146	1.1.1.146	No	Yes	Short-chain dehydrogenases/reductases (SDR) family	P28845	No	IPR002347	0000166|0003845|0005783|0005789|0006704|0008202|0016020|0016021|0016491|0030324|0044281|0070524	1XU7|1XU9|2BEL|2IRW|2ILT|2RBE|3BYZ|3BZU|3CH6|3CZR|3D3E|3D4N|3D5Q|3EY4|3FRJ|3HFG|3FCO|3H6K|3OQ1|3PDJ|3TFQ	No	Yes	Yes	No	2012-04-27 12:00:00
HSD11B2	HSD11B2	DHI2_HUMAN	3291	5209	Hsa.HSD11B2	GC011865	hydroxysteroid (11-beta) dehydrogenase 2	Enzyme	Other	EC 1 (Oxidoreductases)	EC 1.1 (Acting on the CH-OH group of donors)	EC 1.1.1 (With NAD or NADP as acceptor)	Oxidoreductase|Dehydrogenase	1.1.1.146|1.1.1.-	1.1.1.146	1.1.1.-	1.1.1.146	No	No	Short-chain dehydrogenases/reductases (SDR) family	P80365	No	IPR002198|IPR002347|IPR016040|IPR020904	0001666|0002017|0003845|0005496|0005737|0005783|0005792|0006704|0007565|0016491|0032094|0032868|0042493|0048545|0051287|0051384		No	Yes	Yes	No	2012-04-27 12:00:00
HSD17B1	HSD17B1	DHB1_HUMAN	3292	5210	Hsa.HSD17B1	GC014058|GC013141	hydroxysteroid (17-beta) dehydrogenase 1	Enzyme	Other	EC 1 (Oxidoreductases)	EC 1.1 (Acting on the CH-OH group of donors)	EC 1.1.1 (With NAD or NADP as acceptor)	Oxidoreductase|Dehydrogenase	1.1.1.62	1.1.1.62	1.1.1.62	1.1.1.62	No	No	Short-chain dehydrogenases/reductases (SDR) family	P14061	No	IPR002198|IPR002347|IPR016040|IPR020904	0000166|0003824|0004303|0005737|0005829|0006694|0006703|0008202|0008210|0016491|0044281	1BHS|1FDS|1FDT|1IOL|1FDW|1FDV|1FDU|1A27|1EQU|1DHT|3DHE|1I5R|1JTV|1QYV|1QYW|1QYX|3DEY|3HB4|3HB5|3KLM|3KLP|3KM0	Yes	Yes	Yes	No	2012-04-27 12:00:00
GUSB	GUSB	BGLR_HUMAN	2990	4696	EC_3-2-1-31	GC029854	glucuronidase, beta	Enzyme	Signal	EC 3 (Hydrolases)	EC 3.2 (Glycosylases)	EC 3.2.1 (Glycosidases, i.e. enzymes hydrolysing O- and S-glycosyl compounds)		3.2.1.31	3.2.1.31	3.2.1.31	3.2.1.31	No	No	Glycosyl hydrolase 2 family	P08236	No	IPR006101|IPR006102|IPR006103|IPR006104|IPR008979|IPR013781|IPR013812|IPR017853|IPR023230|IPR023232	0004566|0005529|0005625|0005764|0005792|0005975|0006027|0043169|0043231	1BHG|3HN3	No	No	Yes	No	2012-04-27 12:00:00
GYG1	GYG1	GLYG_HUMAN	2992	4699	EC_2-4-1-186	GC022361	glycogenin 1	Enzyme	Binding	EC 2 (Transferases)	EC 2.4 (Glycosyltransferases)	EC 2.4.1 (Hexosyltransferases)		2.4.1.186	2.4.1.186	2.4.1.186	2.4.1.186	No	No	Glycogenin family	P46976	No	IPR002495	0005515|0005536|0005625|0005829|0005975|0005978|0005980|0006006|0008466|0016757|0044281|0046872	3Q4S|3QVB|3RMV|3RMW|3T7M|3T7N|3T7O|3U2T|3U2U|3U2W|3U2X|3U2V	No	No	Yes	No	2012-04-27 12:00:00
GYS1	GYS1	GYS1_HUMAN	2997	4706	Hsa.GYS1	GC016760	glycogen synthase 1 (muscle)	Enzyme	Other	EC 2 (Transferases)	EC 2.4 (Glycosyltransferases)	EC 2.4.1 (Hexosyltransferases)		2.4.1.11	2.4.1.11	2.4.1.11	2.4.1.11	No	No	Glycosyltransferase 3 family	P13807	No	IPR008631	0004373|0005515|0005536|0005625|0005737|0005829|0005975|0005978|0006006|0007507|0016234|0016757|0019901|0044281		No	No	Yes	No	2012-04-27 12:00:00
GYS2	GYS2	GYS2_HUMAN	2998	4707	Hsa.GYS2	GC007611	glycogen synthase 2 (liver)	Enzyme	Other	EC 2 (Transferases)	EC 2.4 (Glycosyltransferases)	EC 2.4.1 (Hexosyltransferases)		2.4.1.11	2.4.1.11	2.4.1.11	2.4.1.11	No	No	Glycosyltransferase 3 family	P54840	No		0004373|0005625|0005626|0005737|0005829|0005856|0005938|0005975|0005978|0006006|0006091|0009749|0016757|0030864|0042803|0043265|0044281		No	No	Yes	No	2012-04-27 12:00:00
GUCY2D	GUCY2D	GUC2D_HUMAN	3000	4689	Hsa.GUCY2D	GC012830	guanylate cyclase 2D, membrane (retina-specific)	Enzyme	Signal|Transmembrane|Binding	EC 4 (Lyases)	EC 4.6 (Phosphorus-Oxygen Lyases)	EC 4.6.1 (EC 4.6.1)		4.6.1.2	4.6.1.2	4.6.1.2	4.6.1.2	No	Yes	Adenylyl cyclase class-4/guanylyl cyclase family	Q02846	No	IPR000719|IPR001054|IPR001245|IPR001828|IPR011009|IPR011645|IPR018297	0000166|0004383|0004672|0004872|0005524|0005525|0005640|0005886|0005887|0006182|0007168|0007601|0016772|0035556|0042802|0050896	1AWL	No	No	Yes	No	2012-04-27 12:00:00
GZMA	GZMA	GRAA_HUMAN	3001	4708	EC_3-4-21-78	GC025176	granzyme A (granzyme 1, cytotoxic T-lymphocyte-associated serine esterase 3)	Enzyme	Protease|Signal	EC 3 (Hydrolases)	EC 3.4 (Acting on peptide bonds (Peptidases))	EC 3.4.21 (Serine endopeptidases)		3.4.21.78	3.4.21.78	3.4.21.78	3.4.21.78	No	Yes	Peptidase S1 family, Granzyme subfamily	P12544	No	IPR001254|IPR001314|IPR009003|IPR018114	0001772|0004252|0005515|0005576|0005634|0006915|0006922|0006955|0008233|0019835|0032078|0042803|0043065|0043392|0051354|0051603	1HF1|1ORF|1OP8	No	No	Yes	No	2012-04-27 12:00:00
GZMB	GZMB	GRAB_HUMAN	3002	4709	EC_3-4-21-79	GC009660	granzyme B (granzyme 2, cytotoxic T-lymphocyte-associated serine esterase 1)	Enzyme	Protease|Signal	EC 3 (Hydrolases)	EC 3.4 (Acting on peptide bonds (Peptidases))	EC 3.4.21 (Serine endopeptidases)		3.4.21.79	3.4.21.79	3.4.21.79	3.4.21.79	No	Yes	Peptidase S1 family, Granzyme subfamily	P10144	No	IPR001254|IPR001314|IPR009003|IPR018114	0001772|0003824|0004252|0005515|0005634|0005737|0005829|0006508|0006915|0006922|0008233|0008236|0008629|0008633|0019835|0043231	1FQ3|1IAU	No	No	Yes	No	2012-04-27 12:00:00
[truncated: 18,722 more rows]
